# Supplementary material for: Evaluating the impact of a mandatory pre-abortion ultrasound viewing law: A mixed methods study
Source: PLoS One. 2017 Jul 26;12(7):e0178871. doi: 10.1371/journal.pone.0178871 (PMC5528259; doi:10.1371/journal.pone.0178871)
Supplement: S1 Data — https://doi.org/10.7272/Q65H7D63. (XLS) [file pone.0178871.s001.xls]

## Sheet: Sheet1
Pre- or post-law time period	Excluded from continuing pregnancy analyses	Age	Highest grade completed	Race/Ethnicity	Funding	Urban or rural residence (zip based)	Marital status	Partner's relationship	Dominant decision maker	Any previous births?	Support person present?	Gestational age at 1st ultrasound	Multiple pregnancy?	Decision certainty	Viewed any ultrasound	Received picture from any ultrasound	Viewed or received picture from any ultrasound	Patient continued pregnancy or proceeded to abortion
Pre-law	Included	25-29	Less than High School	White	Paid fully out of pocket	Urban	Never Married	Friend	Yourself	No	No/Not in chart	Up to 9 weeks	Yes	Firm	Viewed	Recieved picture	Viewed or received pic	Proceeded to abortion
Post-law	Included	30-39	College degree or higher	Black	Paid fully out of pocket	Urban	Never Married	Boyfriend or Fiance	Yourself	Not in chart	No/Not in chart	Up to 9 weeks	No	Firm	Viewed	Recieved picture	Viewed or received pic	Continued pregnancy
Post-law	Included	25-29	College degree or higher	Black	Qualified for abortion funds	Urban	Never Married	Other/Not in chart	Yourself	No	No/Not in chart	9 weeks to 13 weeks 6 days	No	Firm	Viewed	Recieved picture	Viewed or received pic	Proceeded to abortion
Post-law	Included	25-29	Less than High School	Multiple/Other	Qualified for abortion funds	Urban	Never Married	Friend	Yourself	Yes	Yes	Up to 9 weeks	No	Firm	Viewed	Recieved picture	Viewed or received pic	Proceeded to abortion
Post-law	Included	20-24	Associates/Some college	White	Paid fully out of pocket	Not in chart	Divorced/Separated/Widowed	Boyfriend or Fiance	Yourself	Yes	No/Not in chart	Up to 9 weeks	No	Firm	Viewed	Recieved picture	Viewed or received pic	Proceeded to abortion
Pre-law	Included	20-24	Associates/Some college	White	Paid fully out of pocket	Urban	Never Married	Boyfriend or Fiance	Yourself	Not in chart	Yes	Up to 9 weeks	No	Firm	Viewed	Did not recieve picture	Viewed or received pic	Proceeded to abortion
Post-law	Included	40+	Associates/Some college	White	Paid fully out of pocket	Rural	Married	Husband	Yourself	Not in chart	Yes	9 weeks to 13 weeks 6 days	No	Firm	Viewed	Did not recieve picture	Viewed or received pic	Proceeded to abortion
Pre-law	Included	25-29	College degree or higher	White	Paid fully out of pocket	Rural	Never Married	Other/Not in chart	Yourself	Yes	No/Not in chart	Up to 9 weeks	No	Firm	Viewed	Did not recieve picture	Viewed or received pic	Proceeded to abortion
Pre-law	Included	20-24	Associates/Some college	White	Paid fully out of pocket	Rural	Never Married	Boyfriend or Fiance	Yourself	Yes	No/Not in chart	Up to 9 weeks	No	Firm	Refused	Did not recieve picture	Did not view/receive pic	Proceeded to abortion
Pre-law	Included	25-29	College degree or higher	White	Paid fully out of pocket	Rural	Married	Husband	Yourself	Yes	No/Not in chart	Up to 9 weeks	No	Firm	Refused	Did not recieve picture	Did not view/receive pic	Proceeded to abortion
Post-law	Included	25-29	Associates/Some college	White	Qualified for abortion funds	Rural	Never Married	Other/Not in chart	Yourself	Yes	No/Not in chart	Up to 9 weeks	No	Firm	Viewed	Did not recieve picture	Viewed or received pic	Proceeded to abortion
Post-law	Included	30-39	Associates/Some college	White	Qualified for abortion funds	Rural	Never Married	Friend	Yourself	Yes	No/Not in chart	9 weeks to 13 weeks 6 days	No	Firm	Viewed	Recieved picture	Viewed or received pic	Proceeded to abortion
Post-law	Included	30-39	College degree or higher	White	Paid fully out of pocket	Rural	Divorced/Separated/Widowed	Boyfriend or Fiance	Yourself	Yes	No/Not in chart	Up to 9 weeks	No	Firm	Viewed	Did not recieve picture	Viewed or received pic	Proceeded to abortion
Pre-law	Included	20-24	High School or GED	White	Qualified for abortion funds	Rural	Married	Husband	Yourself	Not in chart	Yes	9 weeks to 13 weeks 6 days	No	Firm	Viewed	Did not recieve picture	Viewed or received pic	Proceeded to abortion
Post-law	Included	25-29	Associates/Some college	White	Paid fully out of pocket	Rural	Divorced/Separated/Widowed	Friend	Yourself	Yes	No/Not in chart	Up to 9 weeks	No	Firm	Viewed	Did not recieve picture	Viewed or received pic	Proceeded to abortion
Post-law	Included	25-29	Less than High School	White	Paid fully out of pocket	Rural	Never Married	Boyfriend or Fiance	Yourself	No	No/Not in chart	9 weeks to 13 weeks 6 days	No	Firm	Viewed	Did not recieve picture	Viewed or received pic	Proceeded to abortion
Pre-law	Included	25-29	Associates/Some college	White	Qualified for abortion funds	Rural	Never Married	Ex-husband or ex-boyfriend	Yourself	No	Yes	14+ weeks	No	Firm	Refused	Did not recieve picture	Did not view/receive pic	Proceeded to abortion
Pre-law	Included	25-29	High School or GED	Multiple/Other	Paid fully out of pocket	Rural	Never Married	Boyfriend or Fiance	Yourself	No	Yes	14+ weeks	No	Firm	Refused	Did not recieve picture	Did not view/receive pic	Proceeded to abortion
Pre-law	Included	20-24	Associates/Some college	White	Qualified for abortion funds	Rural	Never Married	Other/Not in chart	Yourself	Yes	No/Not in chart	14+ weeks	No	Firm	Refused	Did not recieve picture	Did not view/receive pic	Proceeded to abortion
Pre-law	Included	<20	Associates/Some college	White	Paid fully out of pocket	Rural	Never Married	Boyfriend or Fiance	Yourself	No	No/Not in chart	14+ weeks	No	Firm	Refused	Did not recieve picture	Did not view/receive pic	Proceeded to abortion
Pre-law	Included	<20	Less than High School	Multiple/Other	Qualified for abortion funds	Rural	Never Married	Other/Not in chart	Yourself	No	Yes	14+ weeks	No	Firm	Refused	Did not recieve picture	Did not view/receive pic	Proceeded to abortion
Post-law	Included	<20	Associates/Some college	White	Paid fully out of pocket	Rural	Never Married	Boyfriend or Fiance	Yourself	Not in chart	No/Not in chart	Up to 9 weeks	No	Firm	Viewed	Did not recieve picture	Viewed or received pic	Proceeded to abortion
Post-law	Included	<20	Less than High School	White	Paid fully out of pocket	Rural	Never Married	Other/Not in chart	Yourself	No	No/Not in chart	9 weeks to 13 weeks 6 days	No	Firm	Refused	Did not recieve picture	Did not view/receive pic	Proceeded to abortion
Pre-law	Included	30-39	High School or GED	White	Paid fully out of pocket	Rural	Married	Husband	Yourself	Yes	Yes	Up to 9 weeks	No	Firm	Refused	Did not recieve picture	Did not view/receive pic	Proceeded to abortion
Pre-law	Included	25-29	Associates/Some college	White	Paid fully out of pocket	Rural	Divorced/Separated/Widowed	Boyfriend or Fiance	Yourself	Yes	Yes	Up to 9 weeks	No	Firm	Viewed	Did not recieve picture	Viewed or received pic	Proceeded to abortion
Pre-law	Included	20-24	Less than High School	White	Paid fully out of pocket	Rural	Never Married	Boyfriend or Fiance	Yourself	Not in chart	Yes	9 weeks to 13 weeks 6 days	No	Firm	Refused	Did not recieve picture	Did not view/receive pic	Continued pregnancy
Post-law	Included	20-24	Associates/Some college	White	Paid fully out of pocket	Rural	Never Married	Other/Not in chart	Yourself	Yes	No/Not in chart	Up to 9 weeks	No	Firm	Viewed	Did not recieve picture	Viewed or received pic	Proceeded to abortion
Pre-law	Included	30-39	Not in chart	White	Paid fully out of pocket	Rural	Never Married	Boyfriend or Fiance	Yourself	Not in chart	Yes	Up to 9 weeks	No	Firm	Refused	Did not recieve picture	Did not view/receive pic	Proceeded to abortion
Pre-law	Excluded	20-24	Associates/Some college	White	Paid fully out of pocket	Rural	Never Married	Other/Not in chart	Yourself	No	No/Not in chart	14+ weeks	No	Not in chart	Refused	Recieved picture	Viewed or received pic	Continued pregnancy
Pre-law	Included	20-24	Associates/Some college	White	Paid fully out of pocket	Rural	Never Married	Boyfriend or Fiance	Yourself	No	Yes	Up to 9 weeks	No	Firm	Refused	Did not recieve picture	Did not view/receive pic	Proceeded to abortion
Pre-law	Included	25-29	High School or GED	White	Qualified for abortion funds	Rural	Never Married	Boyfriend or Fiance	Yourself	Yes	No/Not in chart	9 weeks to 13 weeks 6 days	No	Firm	Refused	Did not recieve picture	Did not view/receive pic	Proceeded to abortion
Pre-law	Included	25-29	College degree or higher	White	Paid fully out of pocket	Rural	Never Married	Boyfriend or Fiance	Yourself	No	Yes	Up to 9 weeks	No	Firm	Viewed	Did not recieve picture	Viewed or received pic	Continued pregnancy
Pre-law	Included	<20	High School or GED	White	Paid fully out of pocket	Rural	Never Married	Friend	Yourself	No	Yes	14+ weeks	No	Firm	Refused	Did not recieve picture	Did not view/receive pic	Proceeded to abortion
Post-law	Included	30-39	College degree or higher	White	Paid fully out of pocket	Rural	Never Married	Friend	Yourself	No	No/Not in chart	Up to 9 weeks	No	Firm	Viewed	Did not recieve picture	Viewed or received pic	Continued pregnancy
Post-law	Included	20-24	College degree or higher	White	Paid fully out of pocket	Rural	Never Married	Boyfriend or Fiance	Yourself	Not in chart	No/Not in chart	Up to 9 weeks	No	Firm	Viewed	Did not recieve picture	Viewed or received pic	Proceeded to abortion
Pre-law	Included	20-24	Associates/Some college	White	Qualified for abortion funds	Rural	Never Married	Boyfriend or Fiance	Yourself	No	Yes	Up to 9 weeks	No	Firm	Refused	Did not recieve picture	Did not view/receive pic	Proceeded to abortion
Post-law	Included	20-24	High School or GED	White	Paid fully out of pocket	Rural	Never Married	Boyfriend or Fiance	Yourself	Yes	Yes	Up to 9 weeks	Yes	Firm	Viewed	Did not recieve picture	Viewed or received pic	Proceeded to abortion
Post-law	Included	25-29	College degree or higher	Asian	Paid fully out of pocket	Rural	Never Married	Friend	Yourself	No	Yes	9 weeks to 13 weeks 6 days	No	Firm	Viewed	Recieved picture	Viewed or received pic	Proceeded to abortion
Post-law	Included	25-29	Associates/Some college	White	Qualified for abortion funds	Rural	Divorced/Separated/Widowed	Boyfriend or Fiance	Yourself	Yes	Yes	14+ weeks	No	Firm	Viewed	Did not recieve picture	Viewed or received pic	Proceeded to abortion
Post-law	Included	20-24	Associates/Some college	White	Paid fully out of pocket	Rural	Never Married	Friend	Yourself	Not in chart	No/Not in chart	Up to 9 weeks	No	Firm	Viewed	Did not recieve picture	Viewed or received pic	Proceeded to abortion
Pre-law	Included	20-24	Associates/Some college	White	Paid fully out of pocket	Rural	Never Married	Boyfriend or Fiance	Yourself	No	Yes	Up to 9 weeks	No	Firm	Refused	Did not recieve picture	Did not view/receive pic	Proceeded to abortion
Post-law	Included	25-29	Associates/Some college	Latina	Paid fully out of pocket	Urban	Never Married	Ex-husband or ex-boyfriend	Yourself	Not in chart	No/Not in chart	Up to 9 weeks	No	Firm	Viewed	Recieved picture	Viewed or received pic	Proceeded to abortion
Post-law	Included	30-39	Associates/Some college	Black	Qualified for abortion funds	Not in chart	Never Married	Other/Not in chart	Yourself	Yes	No/Not in chart	9 weeks to 13 weeks 6 days	No	Uncertain	Viewed	Did not recieve picture	Viewed or received pic	Proceeded to abortion
Post-law	Included	20-24	High School or GED	White	Qualified for abortion funds	Rural	Never Married	Other/Not in chart	Yourself	Not in chart	No/Not in chart	Up to 9 weeks	No	Firm	Viewed	Recieved picture	Viewed or received pic	Proceeded to abortion
Post-law	Included	25-29	High School or GED	White	Paid fully out of pocket	Rural	Never Married	Friend	Yourself	Yes	No/Not in chart	Up to 9 weeks	No	Firm	Viewed	Did not recieve picture	Viewed or received pic	Proceeded to abortion
Pre-law	Included	30-39	Less than High School	Latina	Qualified for abortion funds	Rural	Never Married	Boyfriend or Fiance	Yourself	Yes	No/Not in chart	Up to 9 weeks	No	Firm	Refused	Did not recieve picture	Did not view/receive pic	Proceeded to abortion
Post-law	Included	20-24	High School or GED	White	Paid fully out of pocket	Not in chart	Never Married	Boyfriend or Fiance	Yourself	No	Yes	Up to 9 weeks	No	Firm	Viewed	Did not recieve picture	Viewed or received pic	Proceeded to abortion
Pre-law	Included	30-39	Less than High School	White	Paid fully out of pocket	Urban	Divorced/Separated/Widowed	Boyfriend or Fiance	Yourself	Yes	No/Not in chart	Up to 9 weeks	No	Firm	Viewed	Recieved picture	Viewed or received pic	Proceeded to abortion
Pre-law	Included	20-24	Associates/Some college	White	Qualified for abortion funds	Urban	Never Married	Other/Not in chart	Yourself	Yes	Yes	Up to 9 weeks	No	Firm	Viewed	Recieved picture	Viewed or received pic	Proceeded to abortion
Pre-law	Included	30-39	College degree or higher	Latina	Paid fully out of pocket	Urban	Married	Husband	Yourself	Yes	Yes	Up to 9 weeks	No	Firm	Viewed	Recieved picture	Viewed or received pic	Proceeded to abortion
Post-law	Included	20-24	Associates/Some college	White	Qualified for abortion funds	Urban	Never Married	Other/Not in chart	Yourself	Yes	Yes	Up to 9 weeks	No	Firm	Viewed	Did not recieve picture	Viewed or received pic	Proceeded to abortion
Pre-law	Included	<20	Less than High School	White	Paid fully out of pocket	Urban	Never Married	Boyfriend or Fiance	Yourself	No	No/Not in chart	9 weeks to 13 weeks 6 days	No	Firm	Viewed	Recieved picture	Viewed or received pic	Proceeded to abortion
Pre-law	Included	20-24	Associates/Some college	White	Qualified for abortion funds	Urban	Never Married	Boyfriend or Fiance	Yourself	No	Yes	Up to 9 weeks	No	Firm	Viewed	Did not recieve picture	Viewed or received pic	Proceeded to abortion
Pre-law	Included	<20	Less than High School	Latina	Qualified for abortion funds	Urban	Never Married	Other/Not in chart	Yourself	No	Yes	9 weeks to 13 weeks 6 days	No	Firm	Refused	Did not recieve picture	Did not view/receive pic	Proceeded to abortion
Post-law	Included	<20	Less than High School	White	Paid fully out of pocket	Urban	Never Married	Boyfriend or Fiance	Yourself	No	Yes	Up to 9 weeks	No	Uncertain	Viewed	Did not recieve picture	Viewed or received pic	Proceeded to abortion
Post-law	Included	30-39	College degree or higher	White	Paid fully out of pocket	Urban	Never Married	Boyfriend or Fiance	Yourself	Yes	No/Not in chart	Up to 9 weeks	No	Uncertain	Viewed	Recieved picture	Viewed or received pic	Continued pregnancy
Post-law	Included	30-39	Associates/Some college	White	Qualified for abortion funds	Urban	Divorced/Separated/Widowed	Boyfriend or Fiance	Yourself	No	Yes	Up to 9 weeks	No	Firm	Viewed	Did not recieve picture	Viewed or received pic	Proceeded to abortion
Post-law	Included	20-24	Associates/Some college	Latina	Paid fully out of pocket	Urban	Never Married	Boyfriend or Fiance	Yourself	No	Yes	Up to 9 weeks	No	Firm	Viewed	Did not recieve picture	Viewed or received pic	Proceeded to abortion
Pre-law	Included	30-39	Less than High School	Asian	Qualified for abortion funds	Urban	Married	Husband	Yourself	Yes	Yes	Up to 9 weeks	No	Firm	Viewed	Recieved picture	Viewed or received pic	Proceeded to abortion
Pre-law	Included	30-39	Associates/Some college	White	Paid fully out of pocket	Urban	Divorced/Separated/Widowed	Boyfriend or Fiance	Yourself	No	Yes	Up to 9 weeks	No	Firm	Refused	Did not recieve picture	Did not view/receive pic	Proceeded to abortion
Post-law	Included	20-24	High School or GED	White	Paid fully out of pocket	Urban	Never Married	Boyfriend or Fiance	Yourself	No	Yes	Up to 9 weeks	No	Firm	Viewed	Recieved picture	Viewed or received pic	Proceeded to abortion
Pre-law	Included	30-39	Associates/Some college	Asian	Paid fully out of pocket	Urban	Married	Friend	Yourself	Yes	Yes	Up to 9 weeks	No	Firm	Refused	Did not recieve picture	Did not view/receive pic	Proceeded to abortion
Post-law	Included	30-39	High School or GED	White	Paid fully out of pocket	Urban	Never Married	Boyfriend or Fiance	Other/Not in chart	Yes	No/Not in chart	Up to 9 weeks	No	Firm	Refused	Did not recieve picture	Did not view/receive pic	Proceeded to abortion
Post-law	Included	30-39	Associates/Some college	White	Qualified for abortion funds	Urban	Divorced/Separated/Widowed	Boyfriend or Fiance	Yourself	Yes	Yes	Up to 9 weeks	No	Firm	Refused	Did not recieve picture	Did not view/receive pic	Proceeded to abortion
Post-law	Included	40+	College degree or higher	Asian	Paid fully out of pocket	Urban	Married	Husband	Yourself	Yes	No/Not in chart	Up to 9 weeks	No	Firm	Viewed	Recieved picture	Viewed or received pic	Proceeded to abortion
Post-law	Included	25-29	College degree or higher	White	Paid fully out of pocket	Urban	Never Married	Boyfriend or Fiance	Yourself	No	No/Not in chart	Up to 9 weeks	No	Firm	Viewed	Recieved picture	Viewed or received pic	Proceeded to abortion
Post-law	Included	30-39	High School or GED	White	Paid fully out of pocket	Rural	Divorced/Separated/Widowed	Friend	Yourself	No	No/Not in chart	9 weeks to 13 weeks 6 days	No	Firm	Viewed	Recieved picture	Viewed or received pic	Proceeded to abortion
Pre-law	Included	20-24	Associates/Some college	White	Qualified for abortion funds	Rural	Never Married	Boyfriend or Fiance	Shared	No	No/Not in chart	14+ weeks	No	Firm	Refused	Did not recieve picture	Did not view/receive pic	Proceeded to abortion
Post-law	Included	25-29	High School or GED	White	Qualified for abortion funds	Urban	Married	Husband	Yourself	Yes	Yes	9 weeks to 13 weeks 6 days	No	Firm	Viewed	Did not recieve picture	Viewed or received pic	Proceeded to abortion
Pre-law	Included	20-24	High School or GED	White	Paid fully out of pocket	Urban	Never Married	Boyfriend or Fiance	Yourself	Yes	No/Not in chart	Up to 9 weeks	No	Firm	Refused	Did not recieve picture	Did not view/receive pic	Proceeded to abortion
Pre-law	Included	25-29	High School or GED	White	Paid fully out of pocket	Urban	Married	Friend	Yourself	Yes	No/Not in chart	Up to 9 weeks	No	Firm	Refused	Did not recieve picture	Did not view/receive pic	Proceeded to abortion
Pre-law	Included	30-39	High School or GED	White	Qualified for abortion funds	Urban	Divorced/Separated/Widowed	Friend	Yourself	Yes	No/Not in chart	14+ weeks	No	Firm	Viewed	Recieved picture	Viewed or received pic	Proceeded to abortion
Post-law	Included	25-29	Associates/Some college	White	Paid fully out of pocket	Urban	Never Married	Friend	Yourself	No	No/Not in chart	Up to 9 weeks	No	Firm	Viewed	Did not recieve picture	Viewed or received pic	Proceeded to abortion
Pre-law	Included	30-39	Associates/Some college	Asian	Paid fully out of pocket	Urban	Divorced/Separated/Widowed	Friend	Yourself	No	No/Not in chart	14+ weeks	No	Firm	Viewed	Recieved picture	Viewed or received pic	Proceeded to abortion
Pre-law	Included	25-29	Less than High School	White	Paid fully out of pocket	Rural	Never Married	Boyfriend or Fiance	Yourself	Yes	No/Not in chart	Up to 9 weeks	No	Firm	Refused	Did not recieve picture	Did not view/receive pic	Continued pregnancy
Post-law	Included	20-24	High School or GED	White	Paid fully out of pocket	Rural	Never Married	Friend	Yourself	No	No/Not in chart	Up to 9 weeks	No	Firm	Viewed	Did not recieve picture	Viewed or received pic	Proceeded to abortion
Pre-law	Included	20-24	College degree or higher	White	Paid fully out of pocket	Rural	Never Married	Friend	Yourself	No	Yes	Up to 9 weeks	No	Firm	Viewed	Did not recieve picture	Viewed or received pic	Proceeded to abortion
Pre-law	Included	30-39	High School or GED	White	Paid fully out of pocket	Urban	Divorced/Separated/Widowed	Boyfriend or Fiance	Yourself	Yes	Yes	Up to 9 weeks	No	Firm	Viewed	Did not recieve picture	Viewed or received pic	Proceeded to abortion
Pre-law	Included	20-24	College degree or higher	White	Qualified for abortion funds	Urban	Never Married	Friend	Yourself	No	Yes	Up to 9 weeks	No	Firm	Viewed	Did not recieve picture	Viewed or received pic	Proceeded to abortion
Post-law	Included	30-39	College degree or higher	White	Paid fully out of pocket	Urban	Never Married	Boyfriend or Fiance	Shared	Yes	No/Not in chart	Up to 9 weeks	Yes	Firm	Viewed	Did not recieve picture	Viewed or received pic	Proceeded to abortion
Post-law	Included	25-29	College degree or higher	White	Qualified for abortion funds	Urban	Never Married	Other/Not in chart	Yourself	No	No/Not in chart	Up to 9 weeks	No	Firm	Viewed	Did not recieve picture	Viewed or received pic	Proceeded to abortion
Post-law	Included	20-24	College degree or higher	White	Paid fully out of pocket	Urban	Never Married	Boyfriend or Fiance	Yourself	No	Yes	Up to 9 weeks	No	Firm	Viewed	Did not recieve picture	Viewed or received pic	Proceeded to abortion
Post-law	Included	30-39	Associates/Some college	White	Qualified for abortion funds	Urban	Never Married	Boyfriend or Fiance	Yourself	Yes	No/Not in chart	Up to 9 weeks	No	Firm	Viewed	Did not recieve picture	Viewed or received pic	Proceeded to abortion
Post-law	Included	20-24	Associates/Some college	White	Paid fully out of pocket	Urban	Never Married	Boyfriend or Fiance	Shared	No	Yes	9 weeks to 13 weeks 6 days	No	Firm	Viewed	Did not recieve picture	Viewed or received pic	Proceeded to abortion
Pre-law	Included	<20	Associates/Some college	White	Paid fully out of pocket	Urban	Never Married	Boyfriend or Fiance	Yourself	Not in chart	Yes	Up to 9 weeks	No	Firm	Refused	Did not recieve picture	Did not view/receive pic	Proceeded to abortion
Post-law	Included	20-24	Associates/Some college	White	Paid fully out of pocket	Urban	Never Married	Boyfriend or Fiance	Yourself	No	No/Not in chart	Up to 9 weeks	No	Firm	Viewed	Recieved picture	Viewed or received pic	Proceeded to abortion
Pre-law	Included	25-29	College degree or higher	White	Paid fully out of pocket	Urban	Divorced/Separated/Widowed	Friend	Yourself	Yes	No/Not in chart	Up to 9 weeks	No	Firm	Refused	Did not recieve picture	Did not view/receive pic	Proceeded to abortion
Pre-law	Included	40+	College degree or higher	White	Paid fully out of pocket	Urban	Married	Husband	Shared	Yes	Yes	Up to 9 weeks	No	Firm	Refused	Did not recieve picture	Did not view/receive pic	Proceeded to abortion
Pre-law	Included	20-24	Associates/Some college	White	Paid fully out of pocket	Urban	Never Married	Boyfriend or Fiance	Yourself	No	No/Not in chart	Up to 9 weeks	No	Firm	Viewed	Did not recieve picture	Viewed or received pic	Proceeded to abortion
Pre-law	Included	20-24	College degree or higher	White	Paid fully out of pocket	Urban	Never Married	Boyfriend or Fiance	Yourself	No	No/Not in chart	Up to 9 weeks	No	Firm	Viewed	Did not recieve picture	Viewed or received pic	Proceeded to abortion
Post-law	Included	25-29	High School or GED	White	Qualified for abortion funds	Urban	Never Married	Other/Not in chart	Yourself	Yes	No/Not in chart	Up to 9 weeks	No	Firm	Refused	Did not recieve picture	Did not view/receive pic	Proceeded to abortion
Pre-law	Included	30-39	Associates/Some college	White	Paid fully out of pocket	Urban	Never Married	Boyfriend or Fiance	Yourself	No	No/Not in chart	Up to 9 weeks	No	Firm	Refused	Did not recieve picture	Did not view/receive pic	Continued pregnancy
Pre-law	Included	20-24	Associates/Some college	White	Paid fully out of pocket	Urban	Never Married	Friend	Yourself	Not in chart	No/Not in chart	Up to 9 weeks	No	Firm	Viewed	Did not recieve picture	Viewed or received pic	Proceeded to abortion
Post-law	Included	25-29	College degree or higher	White	Paid fully out of pocket	Rural	Never Married	Friend	Yourself	No	No/Not in chart	Up to 9 weeks	No	Firm	Viewed	Did not recieve picture	Viewed or received pic	Proceeded to abortion
Post-law	Included	25-29	Associates/Some college	Latina	Qualified for abortion funds	Rural	Divorced/Separated/Widowed	Boyfriend or Fiance	Shared	Yes	No/Not in chart	Up to 9 weeks	No	Firm	Viewed	Recieved picture	Viewed or received pic	Proceeded to abortion
Pre-law	Included	30-39	College degree or higher	White	Paid fully out of pocket	Rural	Divorced/Separated/Widowed	Boyfriend or Fiance	Yourself	Yes	Yes	Up to 9 weeks	No	Firm	Refused	Did not recieve picture	Did not view/receive pic	Proceeded to abortion
Post-law	Included	<20	Associates/Some college	White	Qualified for abortion funds	Urban	Never Married	Friend	Yourself	No	Yes	9 weeks to 13 weeks 6 days	No	Firm	Viewed	Did not recieve picture	Viewed or received pic	Proceeded to abortion
Post-law	Included	20-24	Associates/Some college	White	Paid fully out of pocket	Urban	Never Married	Boyfriend or Fiance	Yourself	No	No/Not in chart	Up to 9 weeks	No	Firm	Viewed	Recieved picture	Viewed or received pic	Proceeded to abortion
Post-law	Included	25-29	Associates/Some college	Multiple/Other	Paid fully out of pocket	Urban	Never Married	Friend	Yourself	No	No/Not in chart	9 weeks to 13 weeks 6 days	No	Uncertain	Viewed	Recieved picture	Viewed or received pic	Proceeded to abortion
Post-law	Included	20-24	College degree or higher	White	Paid fully out of pocket	Urban	Never Married	Friend	Yourself	No	No/Not in chart	9 weeks to 13 weeks 6 days	No	Firm	Viewed	Recieved picture	Viewed or received pic	Proceeded to abortion
Post-law	Included	30-39	College degree or higher	White	Paid fully out of pocket	Urban	Married	Husband	Yourself	No	No/Not in chart	Up to 9 weeks	No	Firm	Viewed	Did not recieve picture	Viewed or received pic	Proceeded to abortion
Pre-law	Included	20-24	College degree or higher	White	Paid fully out of pocket	Urban	Never Married	Boyfriend or Fiance	Yourself	Not in chart	No/Not in chart	Up to 9 weeks	No	Firm	Refused	Did not recieve picture	Did not view/receive pic	Proceeded to abortion
Pre-law	Included	30-39	College degree or higher	White	Paid fully out of pocket	Urban	Married	Husband	Yourself	Yes	Yes	Up to 9 weeks	No	Firm	Viewed	Did not recieve picture	Viewed or received pic	Proceeded to abortion
Pre-law	Included	20-24	Associates/Some college	White	Qualified for abortion funds	Urban	Never Married	Friend	Yourself	No	Yes	9 weeks to 13 weeks 6 days	No	Firm	Refused	Did not recieve picture	Did not view/receive pic	Proceeded to abortion
Post-law	Included	<20	Less than High School	White	Qualified for abortion funds	Urban	Never Married	Other/Not in chart	Yourself	No	Yes	Up to 9 weeks	No	Firm	Viewed	Recieved picture	Viewed or received pic	Proceeded to abortion
Pre-law	Included	30-39	College degree or higher	White	Qualified for abortion funds	Urban	Never Married	Boyfriend or Fiance	Yourself	No	Yes	Up to 9 weeks	No	Firm	Viewed	Did not recieve picture	Viewed or received pic	Proceeded to abortion
Post-law	Included	20-24	Associates/Some college	White	Paid fully out of pocket	Urban	Never Married	Other/Not in chart	Yourself	No	No/Not in chart	9 weeks to 13 weeks 6 days	No	Uncertain	Viewed	Recieved picture	Viewed or received pic	Continued pregnancy
Pre-law	Included	40+	College degree or higher	White	Paid fully out of pocket	Urban	Married	Husband	Yourself	Yes	No/Not in chart	Up to 9 weeks	No	Firm	Refused	Did not recieve picture	Did not view/receive pic	Proceeded to abortion
Post-law	Included	20-24	Associates/Some college	White	Paid fully out of pocket	Urban	Never Married	Boyfriend or Fiance	Yourself	No	Yes	Up to 9 weeks	No	Firm	Viewed	Did not recieve picture	Viewed or received pic	Proceeded to abortion
Pre-law	Included	25-29	College degree or higher	White	Paid fully out of pocket	Urban	Never Married	Boyfriend or Fiance	Yourself	No	No/Not in chart	Up to 9 weeks	No	Firm	Refused	Did not recieve picture	Did not view/receive pic	Proceeded to abortion
Pre-law	Included	30-39	Associates/Some college	White	Paid fully out of pocket	Urban	Never Married	Boyfriend or Fiance	Yourself	No	Yes	Up to 9 weeks	No	Firm	Refused	Did not recieve picture	Did not view/receive pic	Proceeded to abortion
Pre-law	Included	25-29	Associates/Some college	Multiple/Other	Paid fully out of pocket	Urban	Never Married	Boyfriend or Fiance	Yourself	No	Yes	14+ weeks	No	Firm	Refused	Did not recieve picture	Did not view/receive pic	Proceeded to abortion
Pre-law	Included	20-24	High School or GED	White	Qualified for abortion funds	Urban	Never Married	Boyfriend or Fiance	Yourself	Yes	No/Not in chart	Up to 9 weeks	No	Firm	Refused	Did not recieve picture	Did not view/receive pic	Proceeded to abortion
Post-law	Included	40+	College degree or higher	Multiple/Other	Paid fully out of pocket	Urban	Married	Husband	Yourself	Not in chart	Yes	9 weeks to 13 weeks 6 days	No	Firm	Viewed	Recieved picture	Viewed or received pic	Proceeded to abortion
Pre-law	Included	20-24	Associates/Some college	White	Qualified for abortion funds	Urban	Never Married	Boyfriend or Fiance	Yourself	No	No/Not in chart	9 weeks to 13 weeks 6 days	No	Firm	Refused	Did not recieve picture	Did not view/receive pic	Proceeded to abortion
Pre-law	Included	20-24	High School or GED	White	Paid fully out of pocket	Urban	Married	Friend	Yourself	Yes	Yes	Up to 9 weeks	No	Firm	Viewed	Recieved picture	Viewed or received pic	Continued pregnancy
Post-law	Included	25-29	Associates/Some college	White	Paid fully out of pocket	Urban	Married	Husband	Yourself	No	Yes	Up to 9 weeks	No	Firm	Viewed	Did not recieve picture	Viewed or received pic	Proceeded to abortion
Pre-law	Included	25-29	Associates/Some college	White	Paid fully out of pocket	Urban	Divorced/Separated/Widowed	Boyfriend or Fiance	Yourself	Yes	No/Not in chart	Up to 9 weeks	No	Firm	Refused	Did not recieve picture	Did not view/receive pic	Proceeded to abortion
Pre-law	Included	30-39	College degree or higher	White	Paid fully out of pocket	Urban	Never Married	Other/Not in chart	Yourself	Yes	No/Not in chart	9 weeks to 13 weeks 6 days	No	Firm	Refused	Did not recieve picture	Did not view/receive pic	Proceeded to abortion
Pre-law	Included	20-24	Associates/Some college	White	Paid fully out of pocket	Urban	Never Married	Boyfriend or Fiance	Yourself	No	No/Not in chart	Up to 9 weeks	No	Firm	Viewed	Did not recieve picture	Viewed or received pic	Proceeded to abortion
Post-law	Included	30-39	High School or GED	Black	Paid fully out of pocket	Urban	Never Married	Boyfriend or Fiance	Yourself	Yes	No/Not in chart	Up to 9 weeks	No	Firm	Viewed	Did not recieve picture	Viewed or received pic	Proceeded to abortion
Pre-law	Included	30-39	College degree or higher	White	Paid fully out of pocket	Urban	Married	Husband	Yourself	Yes	Yes	Up to 9 weeks	No	Firm	Refused	Did not recieve picture	Did not view/receive pic	Proceeded to abortion
Pre-law	Included	20-24	High School or GED	Latina	Paid fully out of pocket	Urban	Never Married	Boyfriend or Fiance	Yourself	No	No/Not in chart	Up to 9 weeks	No	Firm	Refused	Did not recieve picture	Did not view/receive pic	Proceeded to abortion
Post-law	Excluded	40+	College degree or higher	Black	Paid fully out of pocket	Urban	Married	Husband	Yourself	Yes	No/Not in chart	Up to 9 weeks	No	Not in chart	Viewed	Recieved picture	Viewed or received pic	Continued pregnancy
Pre-law	Included	30-39	College degree or higher	White	Paid fully out of pocket	Urban	Married	Husband	Yourself	Yes	No/Not in chart	Up to 9 weeks	No	Firm	Viewed	Recieved picture	Viewed or received pic	Proceeded to abortion
Pre-law	Included	20-24	Associates/Some college	White	Paid fully out of pocket	Urban	Never Married	Ex-husband or ex-boyfriend	Yourself	No	Yes	Up to 9 weeks	No	Firm	Viewed	Recieved picture	Viewed or received pic	Continued pregnancy
Pre-law	Included	30-39	College degree or higher	Black	Paid fully out of pocket	Urban	Never Married	Boyfriend or Fiance	Yourself	Yes	No/Not in chart	Up to 9 weeks	No	Firm	Viewed	Recieved picture	Viewed or received pic	Proceeded to abortion
Pre-law	Included	30-39	College degree or higher	Black	Qualified for abortion funds	Urban	Divorced/Separated/Widowed	Friend	Yourself	Yes	No/Not in chart	9 weeks to 13 weeks 6 days	No	Firm	Viewed	Recieved picture	Viewed or received pic	Proceeded to abortion
Post-law	Included	25-29	College degree or higher	White	Paid fully out of pocket	Urban	Divorced/Separated/Widowed	Boyfriend or Fiance	Yourself	Yes	No/Not in chart	Up to 9 weeks	No	Firm	Viewed	Recieved picture	Viewed or received pic	Proceeded to abortion
Post-law	Included	30-39	High School or GED	White	Paid fully out of pocket	Urban	Never Married	Other/Not in chart	Yourself	Yes	No/Not in chart	Up to 9 weeks	No	Firm	Viewed	Did not recieve picture	Viewed or received pic	Proceeded to abortion
Pre-law	Included	40+	College degree or higher	White	Paid fully out of pocket	Urban	Divorced/Separated/Widowed	Boyfriend or Fiance	Yourself	Yes	No/Not in chart	Up to 9 weeks	No	Firm	Viewed	Did not recieve picture	Viewed or received pic	Proceeded to abortion
Post-law	Included	<20	High School or GED	White	Paid fully out of pocket	Urban	Never Married	Boyfriend or Fiance	Yourself	No	No/Not in chart	9 weeks to 13 weeks 6 days	No	Firm	Viewed	Did not recieve picture	Viewed or received pic	Proceeded to abortion
Pre-law	Included	30-39	Associates/Some college	White	Paid fully out of pocket	Urban	Divorced/Separated/Widowed	Other/Not in chart	Yourself	Yes	No/Not in chart	Up to 9 weeks	No	Firm	Viewed	Recieved picture	Viewed or received pic	Proceeded to abortion
Post-law	Included	25-29	Associates/Some college	Asian	Paid fully out of pocket	Urban	Married	Husband	Yourself	Yes	No/Not in chart	Up to 9 weeks	No	Firm	Viewed	Did not recieve picture	Viewed or received pic	Proceeded to abortion
Pre-law	Included	25-29	Associates/Some college	Not in chart	Paid fully out of pocket	Urban	Married	Husband	Yourself	Yes	Yes	Up to 9 weeks	No	Firm	Viewed	Did not recieve picture	Viewed or received pic	Proceeded to abortion
Post-law	Included	30-39	High School or GED	Asian	Paid fully out of pocket	Urban	Married	Husband	Yourself	No	No/Not in chart	Up to 9 weeks	No	Uncertain	Viewed	Did not recieve picture	Viewed or received pic	Proceeded to abortion
Pre-law	Included	30-39	Associates/Some college	White	Paid fully out of pocket	Urban	Never Married	Other/Not in chart	Yourself	No	No/Not in chart	Up to 9 weeks	No	Firm	Refused	Did not recieve picture	Did not view/receive pic	Proceeded to abortion
Pre-law	Included	30-39	Associates/Some college	White	Qualified for abortion funds	Urban	Married	Friend	Yourself	No	No/Not in chart	14+ weeks	No	Firm	Refused	Did not recieve picture	Did not view/receive pic	Proceeded to abortion
Pre-law	Included	30-39	College degree or higher	White	Paid fully out of pocket	Urban	Divorced/Separated/Widowed	Boyfriend or Fiance	Yourself	Yes	No/Not in chart	Up to 9 weeks	No	Firm	Refused	Did not recieve picture	Did not view/receive pic	Proceeded to abortion
Pre-law	Included	20-24	College degree or higher	White	Qualified for abortion funds	Urban	Never Married	Boyfriend or Fiance	Yourself	Not in chart	Yes	Up to 9 weeks	No	Firm	Refused	Did not recieve picture	Did not view/receive pic	Proceeded to abortion
Pre-law	Included	20-24	High School or GED	White	Paid fully out of pocket	Urban	Never Married	Boyfriend or Fiance	Yourself	No	Yes	Up to 9 weeks	No	Firm	Viewed	Did not recieve picture	Viewed or received pic	Proceeded to abortion
Pre-law	Included	40+	College degree or higher	White	Paid fully out of pocket	Urban	Married	Husband	Yourself	No	No/Not in chart	Up to 9 weeks	No	Firm	Viewed	Did not recieve picture	Viewed or received pic	Proceeded to abortion
Pre-law	Included	<20	Associates/Some college	White	Paid fully out of pocket	Urban	Never Married	Other/Not in chart	Yourself	No	No/Not in chart	Up to 9 weeks	No	Firm	Viewed	Recieved picture	Viewed or received pic	Proceeded to abortion
Post-law	Included	30-39	College degree or higher	White	Paid fully out of pocket	Urban	Married	Husband	Yourself	Yes	No/Not in chart	Up to 9 weeks	No	Firm	Viewed	Did not recieve picture	Viewed or received pic	Proceeded to abortion
Post-law	Included	30-39	High School or GED	White	Paid fully out of pocket	Urban	Never Married	Friend	Yourself	No	No/Not in chart	Up to 9 weeks	No	Firm	Viewed	Did not recieve picture	Viewed or received pic	Proceeded to abortion
Pre-law	Included	40+	College degree or higher	White	Qualified for abortion funds	Urban	Divorced/Separated/Widowed	Boyfriend or Fiance	Yourself	No	Yes	Up to 9 weeks	No	Firm	Viewed	Recieved picture	Viewed or received pic	Proceeded to abortion
Post-law	Included	25-29	Associates/Some college	White	Paid fully out of pocket	Urban	Never Married	Boyfriend or Fiance	Yourself	No	No/Not in chart	9 weeks to 13 weeks 6 days	No	Firm	Viewed	Recieved picture	Viewed or received pic	Proceeded to abortion
Pre-law	Included	<20	Less than High School	White	Paid fully out of pocket	Urban	Never Married	Ex-husband or ex-boyfriend	Yourself	Not in chart	Yes	Up to 9 weeks	No	Firm	Refused	Did not recieve picture	Did not view/receive pic	Proceeded to abortion
Pre-law	Included	30-39	College degree or higher	Asian	Paid fully out of pocket	Urban	Married	Husband	Yourself	Yes	No/Not in chart	Up to 9 weeks	No	Firm	Viewed	Recieved picture	Viewed or received pic	Continued pregnancy
Pre-law	Included	20-24	Associates/Some college	Asian	Paid fully out of pocket	Urban	Never Married	Boyfriend or Fiance	Yourself	Not in chart	No/Not in chart	Up to 9 weeks	No	Firm	Viewed	Did not recieve picture	Viewed or received pic	Proceeded to abortion
Pre-law	Included	20-24	Associates/Some college	White	Paid fully out of pocket	Urban	Never Married	Boyfriend or Fiance	Yourself	Not in chart	Yes	9 weeks to 13 weeks 6 days	No	Firm	Viewed	Did not recieve picture	Viewed or received pic	Proceeded to abortion
Pre-law	Included	20-24	Associates/Some college	White	Paid fully out of pocket	Urban	Never Married	Boyfriend or Fiance	Yourself	No	No/Not in chart	Up to 9 weeks	No	Firm	Viewed	Recieved picture	Viewed or received pic	Proceeded to abortion
Pre-law	Included	30-39	Associates/Some college	White	Paid fully out of pocket	Urban	Never Married	Boyfriend or Fiance	Yourself	Yes	Yes	Up to 9 weeks	No	Firm	Viewed	Did not recieve picture	Viewed or received pic	Proceeded to abortion
Post-law	Included	30-39	Associates/Some college	Not in chart	Qualified for abortion funds	Urban	Never Married	Boyfriend or Fiance	Yourself	Yes	Yes	Up to 9 weeks	No	Firm	Viewed	Did not recieve picture	Viewed or received pic	Proceeded to abortion
Post-law	Included	20-24	Less than High School	Latina	Qualified for abortion funds	Urban	Never Married	Other/Not in chart	Yourself	Yes	No/Not in chart	9 weeks to 13 weeks 6 days	No	Firm	Viewed	Recieved picture	Viewed or received pic	Proceeded to abortion
Pre-law	Included	30-39	College degree or higher	White	Qualified for abortion funds	Urban	Divorced/Separated/Widowed	Boyfriend or Fiance	Yourself	Yes	No/Not in chart	Up to 9 weeks	No	Firm	Viewed	Recieved picture	Viewed or received pic	Proceeded to abortion
Post-law	Included	20-24	High School or GED	White	Qualified for abortion funds	Urban	Never Married	Friend	Yourself	Yes	No/Not in chart	Up to 9 weeks	No	Firm	Viewed	Recieved picture	Viewed or received pic	Proceeded to abortion
Pre-law	Included	20-24	College degree or higher	White	Paid fully out of pocket	Urban	Never Married	Boyfriend or Fiance	Yourself	No	Yes	Up to 9 weeks	No	Firm	Viewed	Recieved picture	Viewed or received pic	Proceeded to abortion
Post-law	Included	30-39	College degree or higher	White	Paid fully out of pocket	Urban	Married	Husband	Yourself	Yes	No/Not in chart	Up to 9 weeks	No	Firm	Viewed	Did not recieve picture	Viewed or received pic	Proceeded to abortion
Post-law	Included	20-24	Associates/Some college	Not in chart	Paid fully out of pocket	Urban	Married	Friend	Yourself	Not in chart	No/Not in chart	Up to 9 weeks	No	Not in chart	Viewed	Did not recieve picture	Viewed or received pic	Continued pregnancy
Post-law	Included	25-29	Less than High School	Latina	Paid fully out of pocket	Urban	Never Married	Other/Not in chart	Other/Not in chart	Yes	No/Not in chart	9 weeks to 13 weeks 6 days	No	Firm	Viewed	Recieved picture	Viewed or received pic	Proceeded to abortion
Post-law	Included	<20	Associates/Some college	White	Paid fully out of pocket	Urban	Never Married	Boyfriend or Fiance	Yourself	No	No/Not in chart	Up to 9 weeks	No	Firm	Viewed	Recieved picture	Viewed or received pic	Proceeded to abortion
Pre-law	Included	30-39	High School or GED	White	Paid fully out of pocket	Urban	Divorced/Separated/Widowed	Friend	Yourself	Yes	No/Not in chart	Up to 9 weeks	No	Firm	Viewed	Recieved picture	Viewed or received pic	Proceeded to abortion
Post-law	Included	20-24	Associates/Some college	White	Qualified for abortion funds	Urban	Never Married	Other/Not in chart	Yourself	Yes	No/Not in chart	14+ weeks	No	Firm	Refused	Did not recieve picture	Did not view/receive pic	Proceeded to abortion
Post-law	Included	25-29	Associates/Some college	White	Paid fully out of pocket	Urban	Never Married	Boyfriend or Fiance	Other/Not in chart	No	No/Not in chart	14+ weeks	No	Firm	Viewed	Recieved picture	Viewed or received pic	Proceeded to abortion
Pre-law	Included	<20	Less than High School	White	Qualified for abortion funds	Urban	Never Married	Other/Not in chart	Yourself	No	Yes	14+ weeks	No	Firm	Refused	Did not recieve picture	Did not view/receive pic	Proceeded to abortion
Pre-law	Included	20-24	High School or GED	White	Qualified for abortion funds	Urban	Never Married	Boyfriend or Fiance	Yourself	Yes	No/Not in chart	Up to 9 weeks	No	Firm	Viewed	Did not recieve picture	Viewed or received pic	Proceeded to abortion
Post-law	Included	30-39	High School or GED	White	Qualified for abortion funds	Urban	Never Married	Friend	Yourself	Yes	Yes	Up to 9 weeks	No	Firm	Viewed	Did not recieve picture	Viewed or received pic	Proceeded to abortion
Pre-law	Included	20-24	High School or GED	White	Paid fully out of pocket	Urban	Never Married	Other/Not in chart	Yourself	No	Yes	Up to 9 weeks	No	Firm	Viewed	Did not recieve picture	Viewed or received pic	Proceeded to abortion
Pre-law	Included	<20	High School or GED	White	Paid fully out of pocket	Urban	Never Married	Boyfriend or Fiance	Yourself	No	No/Not in chart	Up to 9 weeks	No	Firm	Not available in chart	Not available in chart	Not in chart	Proceeded to abortion
Post-law	Included	30-39	College degree or higher	White	Paid fully out of pocket	Urban	Never Married	Boyfriend or Fiance	Yourself	No	No/Not in chart	Up to 9 weeks	No	Firm	Viewed	Not available in chart	Viewed or received pic	Proceeded to abortion
Pre-law	Included	20-24	Associates/Some college	White	Paid fully out of pocket	Urban	Never Married	Other/Not in chart	Yourself	No	Yes	Up to 9 weeks	No	Firm	Viewed	Did not recieve picture	Viewed or received pic	Proceeded to abortion
Pre-law	Included	25-29	Associates/Some college	White	Qualified for abortion funds	Urban	Never Married	Boyfriend or Fiance	Yourself	Yes	No/Not in chart	Up to 9 weeks	No	Firm	Viewed	Recieved picture	Viewed or received pic	Proceeded to abortion
Post-law	Included	25-29	High School or GED	White	Paid fully out of pocket	Urban	Married	Husband	Other/Not in chart	Yes	No/Not in chart	Up to 9 weeks	No	Firm	Viewed	Did not recieve picture	Viewed or received pic	Proceeded to abortion
Pre-law	Included	40+	Not in chart	Asian	Paid fully out of pocket	Urban	Married	Husband	Yourself	Yes	Yes	Up to 9 weeks	No	Firm	Refused	Did not recieve picture	Did not view/receive pic	Proceeded to abortion
Pre-law	Included	<20	Less than High School	White	Qualified for abortion funds	Urban	Never Married	Boyfriend or Fiance	Yourself	No	Yes	Up to 9 weeks	No	Firm	Viewed	Did not recieve picture	Viewed or received pic	Proceeded to abortion
Pre-law	Included	40+	College degree or higher	White	Paid fully out of pocket	Urban	Married	Husband	Yourself	Yes	No/Not in chart	Up to 9 weeks	No	Firm	Refused	Did not recieve picture	Did not view/receive pic	Proceeded to abortion
Pre-law	Included	20-24	Associates/Some college	White	Qualified for abortion funds	Urban	Never Married	Other/Not in chart	Yourself	No	No/Not in chart	9 weeks to 13 weeks 6 days	No	Firm	Refused	Did not recieve picture	Did not view/receive pic	Proceeded to abortion
Pre-law	Included	25-29	Less than High School	White	Qualified for abortion funds	Urban	Never Married	Other/Not in chart	Other/Not in chart	Yes	No/Not in chart	14+ weeks	No	Firm	Viewed	Did not recieve picture	Viewed or received pic	Proceeded to abortion
Post-law	Included	40+	High School or GED	White	Paid fully out of pocket	Urban	Divorced/Separated/Widowed	Boyfriend or Fiance	Yourself	Yes	Yes	Up to 9 weeks	No	Firm	Viewed	Recieved picture	Viewed or received pic	Proceeded to abortion
Post-law	Included	40+	College degree or higher	White	Paid fully out of pocket	Urban	Divorced/Separated/Widowed	Boyfriend or Fiance	Yourself	Yes	No/Not in chart	Up to 9 weeks	No	Firm	Refused	Did not recieve picture	Did not view/receive pic	Proceeded to abortion
Post-law	Included	<20	Less than High School	White	Paid fully out of pocket	Urban	Never Married	Other/Not in chart	Yourself	No	Yes	Up to 9 weeks	No	Firm	Viewed	Recieved picture	Viewed or received pic	Proceeded to abortion
Post-law	Included	25-29	High School or GED	White	Paid fully out of pocket	Urban	Never Married	Boyfriend or Fiance	Yourself	Not in chart	No/Not in chart	Up to 9 weeks	No	Firm	Viewed	Did not recieve picture	Viewed or received pic	Proceeded to abortion
Pre-law	Included	30-39	College degree or higher	White	Paid fully out of pocket	Urban	Divorced/Separated/Widowed	Boyfriend or Fiance	Yourself	Yes	No/Not in chart	Up to 9 weeks	No	Firm	Refused	Did not recieve picture	Did not view/receive pic	Continued pregnancy
Post-law	Included	20-24	High School or GED	White	Paid fully out of pocket	Urban	Divorced/Separated/Widowed	Boyfriend or Fiance	Yourself	No	Yes	9 weeks to 13 weeks 6 days	No	Firm	Viewed	Did not recieve picture	Viewed or received pic	Proceeded to abortion
Pre-law	Included	25-29	Not in chart	White	Paid fully out of pocket	Urban	Never Married	Other/Not in chart	Yourself	Not in chart	No/Not in chart	Up to 9 weeks	No	Firm	Viewed	Recieved picture	Viewed or received pic	Proceeded to abortion
Post-law	Included	25-29	Less than High School	White	Qualified for abortion funds	Urban	Never Married	Boyfriend or Fiance	Yourself	Yes	No/Not in chart	Up to 9 weeks	No	Firm	Viewed	Recieved picture	Viewed or received pic	Proceeded to abortion
Post-law	Included	<20	Less than High School	White	Paid fully out of pocket	Urban	Never Married	Other/Not in chart	Yourself	No	Yes	Up to 9 weeks	No	Firm	Viewed	Did not recieve picture	Viewed or received pic	Continued pregnancy
Pre-law	Included	25-29	Less than High School	White	Qualified for abortion funds	Urban	Never Married	Boyfriend or Fiance	Yourself	Yes	No/Not in chart	9 weeks to 13 weeks 6 days	No	Firm	Refused	Did not recieve picture	Did not view/receive pic	Proceeded to abortion
Post-law	Included	40+	Associates/Some college	White	Paid fully out of pocket	Urban	Divorced/Separated/Widowed	Boyfriend or Fiance	Yourself	Yes	No/Not in chart	Up to 9 weeks	No	Firm	Viewed	Did not recieve picture	Viewed or received pic	Continued pregnancy
Post-law	Included	30-39	Associates/Some college	White	Paid fully out of pocket	Urban	Never Married	Husband	Yourself	Yes	No/Not in chart	Up to 9 weeks	No	Firm	Refused	Did not recieve picture	Did not view/receive pic	Proceeded to abortion
Pre-law	Included	30-39	Not in chart	White	Qualified for abortion funds	Urban	Never Married	Other/Not in chart	Yourself	Yes	No/Not in chart	Up to 9 weeks	No	Firm	Refused	Did not recieve picture	Did not view/receive pic	Proceeded to abortion
Post-law	Included	30-39	High School or GED	White	Paid fully out of pocket	Urban	Divorced/Separated/Widowed	Friend	Yourself	Yes	No/Not in chart	Up to 9 weeks	No	Uncertain	Viewed	Did not recieve picture	Viewed or received pic	Proceeded to abortion
Pre-law	Included	25-29	Associates/Some college	White	Qualified for abortion funds	Urban	Never Married	Boyfriend or Fiance	Shared	Yes	Yes	Up to 9 weeks	No	Firm	Viewed	Recieved picture	Viewed or received pic	Proceeded to abortion
Pre-law	Included	20-24	Associates/Some college	White	Qualified for abortion funds	Urban	Never Married	Boyfriend or Fiance	Yourself	No	No/Not in chart	9 weeks to 13 weeks 6 days	No	Firm	Refused	Did not recieve picture	Did not view/receive pic	Proceeded to abortion
Post-law	Included	30-39	College degree or higher	Latina	Paid fully out of pocket	Urban	Married	Husband	Yourself	Yes	Yes	14+ weeks	No	Firm	Viewed	Recieved picture	Viewed or received pic	Proceeded to abortion
Post-law	Included	30-39	Associates/Some college	White	Paid fully out of pocket	Rural	Divorced/Separated/Widowed	Ex-husband or ex-boyfriend	Yourself	Yes	Yes	9 weeks to 13 weeks 6 days	No	Firm	Refused	Did not recieve picture	Did not view/receive pic	Proceeded to abortion
Post-law	Included	20-24	Associates/Some college	White	Qualified for abortion funds	Rural	Never Married	Other/Not in chart	Yourself	Yes	No/Not in chart	Up to 9 weeks	No	Firm	Viewed	Not available in chart	Viewed or received pic	Proceeded to abortion
Post-law	Included	30-39	Associates/Some college	White	Paid fully out of pocket	Urban	Married	Husband	Yourself	No	No/Not in chart	9 weeks to 13 weeks 6 days	No	Firm	Viewed	Recieved picture	Viewed or received pic	Proceeded to abortion
Post-law	Included	20-24	Associates/Some college	White	Paid fully out of pocket	Urban	Divorced/Separated/Widowed	Boyfriend or Fiance	Yourself	Not in chart	No/Not in chart	Up to 9 weeks	No	Firm	Viewed	Recieved picture	Viewed or received pic	Proceeded to abortion
Post-law	Included	25-29	Associates/Some college	White	Paid fully out of pocket	Urban	Married	Husband	Yourself	Yes	No/Not in chart	Up to 9 weeks	No	Firm	Viewed	Recieved picture	Viewed or received pic	Proceeded to abortion
Pre-law	Included	20-24	High School or GED	Latina	Paid fully out of pocket	Urban	Never Married	Boyfriend or Fiance	Yourself	Yes	Yes	Up to 9 weeks	No	Uncertain	Viewed	Recieved picture	Viewed or received pic	Proceeded to abortion
Post-law	Included	30-39	Associates/Some college	White	Paid fully out of pocket	Urban	Divorced/Separated/Widowed	Friend	Yourself	Yes	Yes	Up to 9 weeks	No	Firm	Refused	Did not recieve picture	Did not view/receive pic	Proceeded to abortion
Post-law	Included	30-39	College degree or higher	White	Paid fully out of pocket	Urban	Never Married	Boyfriend or Fiance	Yourself	Yes	Yes	Up to 9 weeks	No	Firm	Viewed	Did not recieve picture	Viewed or received pic	Continued pregnancy
Post-law	Included	30-39	Associates/Some college	White	Qualified for abortion funds	Urban	Never Married	Boyfriend or Fiance	Yourself	No	No/Not in chart	Up to 9 weeks	No	Firm	Refused	Did not recieve picture	Did not view/receive pic	Proceeded to abortion
Pre-law	Included	30-39	High School or GED	White	Qualified for abortion funds	Urban	Married	Husband	Yourself	Not in chart	Yes	Up to 9 weeks	No	Firm	Refused	Did not recieve picture	Did not view/receive pic	Proceeded to abortion
Pre-law	Included	25-29	High School or GED	White	Qualified for abortion funds	Urban	Never Married	Other/Not in chart	Yourself	No	No/Not in chart	Up to 9 weeks	No	Firm	Viewed	Did not recieve picture	Viewed or received pic	Proceeded to abortion
Pre-law	Included	20-24	Associates/Some college	White	Qualified for abortion funds	Urban	Never Married	Boyfriend or Fiance	Yourself	No	No/Not in chart	14+ weeks	No	Firm	Viewed	Recieved picture	Viewed or received pic	Proceeded to abortion
Pre-law	Included	20-24	Associates/Some college	White	Paid fully out of pocket	Urban	Never Married	Friend	Yourself	Yes	No/Not in chart	14+ weeks	No	Firm	Viewed	Did not recieve picture	Viewed or received pic	Proceeded to abortion
Pre-law	Included	30-39	College degree or higher	White	Paid fully out of pocket	Urban	Divorced/Separated/Widowed	Friend	Yourself	Yes	No/Not in chart	Up to 9 weeks	No	Firm	Viewed	Did not recieve picture	Viewed or received pic	Proceeded to abortion
Pre-law	Included	<20	Less than High School	White	Paid fully out of pocket	Urban	Never Married	Boyfriend or Fiance	Yourself	No	Yes	Up to 9 weeks	No	Firm	Refused	Did not recieve picture	Did not view/receive pic	Proceeded to abortion
Post-law	Included	30-39	Associates/Some college	White	Paid fully out of pocket	Urban	Never Married	Boyfriend or Fiance	Yourself	No	No/Not in chart	9 weeks to 13 weeks 6 days	No	Firm	Refused	Did not recieve picture	Did not view/receive pic	Proceeded to abortion
Post-law	Included	20-24	High School or GED	White	Paid fully out of pocket	Urban	Never Married	Boyfriend or Fiance	Yourself	No	No/Not in chart	Up to 9 weeks	No	Firm	Refused	Did not recieve picture	Did not view/receive pic	Proceeded to abortion
Post-law	Included	20-24	College degree or higher	White	Paid fully out of pocket	Urban	Never Married	Boyfriend or Fiance	Yourself	No	No/Not in chart	Up to 9 weeks	No	Firm	Viewed	Did not recieve picture	Viewed or received pic	Proceeded to abortion
Post-law	Included	20-24	High School or GED	White	Paid fully out of pocket	Rural	Never Married	Boyfriend or Fiance	Yourself	No	No/Not in chart	9 weeks to 13 weeks 6 days	No	Firm	Refused	Did not recieve picture	Did not view/receive pic	Proceeded to abortion
Pre-law	Included	25-29	College degree or higher	White	Paid fully out of pocket	Rural	Never Married	Boyfriend or Fiance	Other/Not in chart	Yes	Yes	Up to 9 weeks	No	Firm	Viewed	Did not recieve picture	Viewed or received pic	Proceeded to abortion
Post-law	Included	25-29	Associates/Some college	White	Qualified for abortion funds	Rural	Married	Husband	Yourself	Yes	Yes	Up to 9 weeks	No	Firm	Viewed	Did not recieve picture	Viewed or received pic	Continued pregnancy
Post-law	Included	20-24	Associates/Some college	White	Qualified for abortion funds	Rural	Never Married	Boyfriend or Fiance	Yourself	No	No/Not in chart	Up to 9 weeks	No	Firm	Viewed	Did not recieve picture	Viewed or received pic	Proceeded to abortion
Pre-law	Included	30-39	College degree or higher	White	Paid fully out of pocket	Rural	Married	Other/Not in chart	Yourself	Yes	Yes	Up to 9 weeks	No	Not in chart	Viewed	Did not recieve picture	Viewed or received pic	Proceeded to abortion
Pre-law	Included	20-24	High School or GED	White	Qualified for abortion funds	Rural	Never Married	Boyfriend or Fiance	Yourself	Yes	Yes	14+ weeks	No	Firm	Refused	Did not recieve picture	Did not view/receive pic	Proceeded to abortion
Post-law	Included	30-39	College degree or higher	White	Paid fully out of pocket	Rural	Married	Husband	Shared	Yes	Yes	Up to 9 weeks	No	Firm	Viewed	Recieved picture	Viewed or received pic	Proceeded to abortion
Post-law	Included	30-39	Less than High School	White	Paid fully out of pocket	Rural	Married	Other/Not in chart	Yourself	Yes	Yes	Up to 9 weeks	No	Firm	Viewed	Did not recieve picture	Viewed or received pic	Proceeded to abortion
Pre-law	Included	30-39	Associates/Some college	White	Paid fully out of pocket	Rural	Divorced/Separated/Widowed	Boyfriend or Fiance	Yourself	Yes	Yes	Up to 9 weeks	No	Firm	Viewed	Recieved picture	Viewed or received pic	Proceeded to abortion
Post-law	Included	20-24	Less than High School	White	Paid fully out of pocket	Rural	Never Married	Friend	Yourself	Not in chart	No/Not in chart	Up to 9 weeks	No	Firm	Viewed	Did not recieve picture	Viewed or received pic	Proceeded to abortion
Post-law	Included	25-29	College degree or higher	White	Paid fully out of pocket	Urban	Never Married	Ex-husband or ex-boyfriend	Yourself	No	No/Not in chart	Up to 9 weeks	No	Firm	Viewed	Did not recieve picture	Viewed or received pic	Proceeded to abortion
Pre-law	Included	30-39	High School or GED	Asian	Paid fully out of pocket	Urban	Married	Husband	Other/Not in chart	Yes	Yes	Up to 9 weeks	No	Firm	Refused	Did not recieve picture	Did not view/receive pic	Proceeded to abortion
Post-law	Included	40+	College degree or higher	White	Paid fully out of pocket	Urban	Divorced/Separated/Widowed	Boyfriend or Fiance	Yourself	Yes	No/Not in chart	9 weeks to 13 weeks 6 days	No	Firm	Viewed	Did not recieve picture	Viewed or received pic	Proceeded to abortion
Post-law	Included	30-39	College degree or higher	Asian	Paid fully out of pocket	Urban	Married	Husband	Yourself	Yes	Yes	Up to 9 weeks	No	Firm	Viewed	Did not recieve picture	Viewed or received pic	Proceeded to abortion
Post-law	Included	30-39	College degree or higher	White	Qualified for abortion funds	Urban	Never Married	Boyfriend or Fiance	Yourself	No	No/Not in chart	Up to 9 weeks	No	Firm	Viewed	Did not recieve picture	Viewed or received pic	Proceeded to abortion
Pre-law	Included	40+	Associates/Some college	White	Paid fully out of pocket	Urban	Divorced/Separated/Widowed	Boyfriend or Fiance	Yourself	Yes	No/Not in chart	Up to 9 weeks	No	Firm	Viewed	Did not recieve picture	Viewed or received pic	Proceeded to abortion
Post-law	Included	20-24	College degree or higher	White	Qualified for abortion funds	Urban	Never Married	Friend	Yourself	No	No/Not in chart	14+ weeks	No	Firm	Viewed	Did not recieve picture	Viewed or received pic	Proceeded to abortion
Post-law	Included	20-24	Associates/Some college	White	Qualified for abortion funds	Urban	Never Married	Friend	Other/Not in chart	Yes	Yes	Up to 9 weeks	No	Firm	Viewed	Recieved picture	Viewed or received pic	Proceeded to abortion
Post-law	Included	40+	College degree or higher	White	Paid fully out of pocket	Urban	Married	Husband	Yourself	Yes	Yes	Up to 9 weeks	No	Uncertain	Viewed	Recieved picture	Viewed or received pic	Continued pregnancy
Post-law	Included	20-24	Associates/Some college	White	Paid fully out of pocket	Urban	Never Married	Other/Not in chart	Yourself	No	No/Not in chart	14+ weeks	No	Firm	Refused	Did not recieve picture	Did not view/receive pic	Proceeded to abortion
Pre-law	Included	20-24	Associates/Some college	White	Paid fully out of pocket	Urban	Never Married	Boyfriend or Fiance	Yourself	Yes	No/Not in chart	Up to 9 weeks	No	Firm	Refused	Did not recieve picture	Did not view/receive pic	Proceeded to abortion
Post-law	Included	30-39	College degree or higher	Not in chart	Paid fully out of pocket	Urban	Married	Husband	Yourself	Yes	Yes	Up to 9 weeks	No	Firm	Viewed	Did not recieve picture	Viewed or received pic	Proceeded to abortion
Pre-law	Included	30-39	College degree or higher	White	Qualified for abortion funds	Urban	Never Married	Boyfriend or Fiance	Yourself	Yes	Yes	Up to 9 weeks	No	Firm	Viewed	Recieved picture	Viewed or received pic	Proceeded to abortion
Post-law	Included	20-24	College degree or higher	White	Paid fully out of pocket	Urban	Never Married	Boyfriend or Fiance	Yourself	No	Yes	Up to 9 weeks	No	Firm	Viewed	Did not recieve picture	Viewed or received pic	Proceeded to abortion
Pre-law	Included	40+	College degree or higher	White	Paid fully out of pocket	Urban	Divorced/Separated/Widowed	Boyfriend or Fiance	Yourself	Yes	No/Not in chart	Up to 9 weeks	No	Firm	Viewed	Did not recieve picture	Viewed or received pic	Continued pregnancy
Pre-law	Included	20-24	High School or GED	White	Qualified for abortion funds	Urban	Never Married	Boyfriend or Fiance	Yourself	No	No/Not in chart	Up to 9 weeks	No	Firm	Refused	Did not recieve picture	Did not view/receive pic	Proceeded to abortion
Pre-law	Included	30-39	College degree or higher	Asian	Paid fully out of pocket	Urban	Married	Husband	Yourself	Yes	Yes	Up to 9 weeks	No	Firm	Refused	Did not recieve picture	Did not view/receive pic	Proceeded to abortion
Pre-law	Included	20-24	Associates/Some college	White	Paid fully out of pocket	Urban	Never Married	Boyfriend or Fiance	Yourself	No	No/Not in chart	Up to 9 weeks	Yes	Firm	Viewed	Did not recieve picture	Viewed or received pic	Continued pregnancy
Post-law	Included	25-29	High School or GED	Multiple/Other	Qualified for abortion funds	Urban	Never Married	Friend	Yourself	Yes	No/Not in chart	Up to 9 weeks	No	Firm	Refused	Did not recieve picture	Did not view/receive pic	Proceeded to abortion
Post-law	Included	<20	Associates/Some college	Multiple/Other	Paid fully out of pocket	Urban	Never Married	Boyfriend or Fiance	Yourself	No	Yes	9 weeks to 13 weeks 6 days	No	Firm	Viewed	Did not recieve picture	Viewed or received pic	Proceeded to abortion
Post-law	Included	20-24	College degree or higher	White	Qualified for abortion funds	Urban	Never Married	Friend	Yourself	No	No/Not in chart	9 weeks to 13 weeks 6 days	No	Firm	Viewed	Did not recieve picture	Viewed or received pic	Proceeded to abortion
Pre-law	Included	25-29	College degree or higher	White	Paid fully out of pocket	Urban	Never Married	Friend	Yourself	No	No/Not in chart	9 weeks to 13 weeks 6 days	No	Firm	Viewed	Did not recieve picture	Viewed or received pic	Continued pregnancy
Pre-law	Included	25-29	High School or GED	Asian	Paid fully out of pocket	Urban	Married	Husband	Yourself	Not in chart	Yes	Up to 9 weeks	No	Firm	Viewed	Did not recieve picture	Viewed or received pic	Proceeded to abortion
Pre-law	Included	25-29	Associates/Some college	White	Qualified for abortion funds	Rural	Married	Husband	Yourself	Yes	No/Not in chart	Up to 9 weeks	No	Firm	Refused	Did not recieve picture	Did not view/receive pic	Proceeded to abortion
Post-law	Included	20-24	Associates/Some college	White	Qualified for abortion funds	Rural	Never Married	Boyfriend or Fiance	Yourself	No	No/Not in chart	9 weeks to 13 weeks 6 days	No	Firm	Viewed	Recieved picture	Viewed or received pic	Proceeded to abortion
Post-law	Included	20-24	College degree or higher	Latina	Paid fully out of pocket	Rural	Never Married	Boyfriend or Fiance	Yourself	No	Yes	Up to 9 weeks	No	Firm	Viewed	Did not recieve picture	Viewed or received pic	Proceeded to abortion
Pre-law	Included	20-24	High School or GED	White	Paid fully out of pocket	Rural	Divorced/Separated/Widowed	Boyfriend or Fiance	Yourself	Yes	Yes	9 weeks to 13 weeks 6 days	No	Firm	Viewed	Did not recieve picture	Viewed or received pic	Proceeded to abortion
Pre-law	Included	25-29	Associates/Some college	White	Paid fully out of pocket	Urban	Never Married	Boyfriend or Fiance	Yourself	No	No/Not in chart	9 weeks to 13 weeks 6 days	No	Uncertain	Refused	Did not recieve picture	Did not view/receive pic	Proceeded to abortion
Post-law	Included	<20	Associates/Some college	Latina	Paid fully out of pocket	Urban	Never Married	Boyfriend or Fiance	Yourself	Yes	No/Not in chart	9 weeks to 13 weeks 6 days	No	Firm	Viewed	Recieved picture	Viewed or received pic	Proceeded to abortion
Post-law	Included	30-39	Associates/Some college	Black	Qualified for abortion funds	Urban	Never Married	Boyfriend or Fiance	Yourself	No	No/Not in chart	Up to 9 weeks	No	Firm	Viewed	Recieved picture	Viewed or received pic	Proceeded to abortion
Pre-law	Included	20-24	Less than High School	White	Qualified for abortion funds	Urban	Divorced/Separated/Widowed	Boyfriend or Fiance	Shared	Yes	No/Not in chart	9 weeks to 13 weeks 6 days	No	Firm	Refused	Did not recieve picture	Did not view/receive pic	Proceeded to abortion
Pre-law	Included	20-24	Associates/Some college	White	Qualified for abortion funds	Urban	Never Married	Friend	Yourself	No	No/Not in chart	14+ weeks	No	Firm	Viewed	Recieved picture	Viewed or received pic	Continued pregnancy
Post-law	Included	<20	Associates/Some college	White	Paid fully out of pocket	Urban	Never Married	Boyfriend or Fiance	Yourself	No	Yes	Up to 9 weeks	No	Firm	Refused	Did not recieve picture	Did not view/receive pic	Proceeded to abortion
Post-law	Included	30-39	Associates/Some college	White	Paid fully out of pocket	Urban	Never Married	Other/Not in chart	Yourself	No	No/Not in chart	Up to 9 weeks	No	Firm	Viewed	Did not recieve picture	Viewed or received pic	Proceeded to abortion
Post-law	Included	20-24	Associates/Some college	White	Paid fully out of pocket	Urban	Never Married	Boyfriend or Fiance	Shared	Yes	No/Not in chart	Up to 9 weeks	No	Firm	Viewed	Did not recieve picture	Viewed or received pic	Continued pregnancy
Pre-law	Included	40+	Associates/Some college	White	Paid fully out of pocket	Urban	Married	Husband	Yourself	Yes	Yes	Up to 9 weeks	No	Firm	Refused	Did not recieve picture	Did not view/receive pic	Continued pregnancy
Pre-law	Included	25-29	College degree or higher	White	Paid fully out of pocket	Urban	Never Married	Friend	Yourself	Yes	Yes	Up to 9 weeks	No	Firm	Viewed	Recieved picture	Viewed or received pic	Proceeded to abortion
Pre-law	Included	<20	Less than High School	White	Paid fully out of pocket	Urban	Never Married	Friend	Yourself	No	Yes	Up to 9 weeks	No	Firm	Viewed	Did not recieve picture	Viewed or received pic	Proceeded to abortion
Pre-law	Included	30-39	College degree or higher	White	Paid fully out of pocket	Urban	Married	Husband	Yourself	Yes	No/Not in chart	Up to 9 weeks	No	Firm	Refused	Did not recieve picture	Did not view/receive pic	Proceeded to abortion
Post-law	Included	40+	College degree or higher	White	Paid fully out of pocket	Urban	Never Married	Friend	Yourself	No	No/Not in chart	Up to 9 weeks	No	Firm	Viewed	Did not recieve picture	Viewed or received pic	Proceeded to abortion
Pre-law	Included	40+	High School or GED	White	Paid fully out of pocket	Urban	Divorced/Separated/Widowed	Boyfriend or Fiance	Yourself	Yes	Yes	Up to 9 weeks	No	Firm	Refused	Did not recieve picture	Did not view/receive pic	Proceeded to abortion
Pre-law	Included	20-24	Associates/Some college	White	Paid fully out of pocket	Urban	Married	Husband	Yourself	Not in chart	No/Not in chart	Up to 9 weeks	No	Firm	Viewed	Did not recieve picture	Viewed or received pic	Proceeded to abortion
Post-law	Included	25-29	Associates/Some college	Black	Paid fully out of pocket	Urban	Never Married	Boyfriend or Fiance	Yourself	No	No/Not in chart	Up to 9 weeks	No	Firm	Viewed	Did not recieve picture	Viewed or received pic	Proceeded to abortion
Post-law	Included	30-39	College degree or higher	Asian	Paid fully out of pocket	Urban	Married	Husband	Shared	No	No/Not in chart	9 weeks to 13 weeks 6 days	No	Firm	Viewed	Recieved picture	Viewed or received pic	Proceeded to abortion
Pre-law	Included	20-24	Associates/Some college	White	Paid fully out of pocket	Urban	Never Married	Other/Not in chart	Yourself	No	Yes	9 weeks to 13 weeks 6 days	No	Firm	Viewed	Recieved picture	Viewed or received pic	Proceeded to abortion
Pre-law	Included	20-24	Associates/Some college	White	Qualified for abortion funds	Urban	Never Married	Boyfriend or Fiance	Yourself	Not in chart	No/Not in chart	Up to 9 weeks	No	Firm	Viewed	Did not recieve picture	Viewed or received pic	Proceeded to abortion
Pre-law	Included	<20	Less than High School	White	Paid fully out of pocket	Urban	Never Married	Boyfriend or Fiance	Shared	No	No/Not in chart	14+ weeks	No	Firm	Viewed	Recieved picture	Viewed or received pic	Proceeded to abortion
Pre-law	Included	<20	Less than High School	White	Paid fully out of pocket	Urban	Never Married	Boyfriend or Fiance	Yourself	No	Yes	Up to 9 weeks	No	Firm	Refused	Did not recieve picture	Did not view/receive pic	Proceeded to abortion
Post-law	Included	25-29	High School or GED	White	Paid fully out of pocket	Urban	Married	Husband	Yourself	Yes	No/Not in chart	Up to 9 weeks	No	Firm	Refused	Recieved picture	Viewed or received pic	Proceeded to abortion
Post-law	Included	30-39	Associates/Some college	White	Paid fully out of pocket	Urban	Never Married	Boyfriend or Fiance	Yourself	Yes	No/Not in chart	Up to 9 weeks	No	Firm	Viewed	Did not recieve picture	Viewed or received pic	Proceeded to abortion
Pre-law	Excluded	30-39	Less than High School	Latina	Paid fully out of pocket	Urban	Never Married	Boyfriend or Fiance	Yourself	Yes	No/Not in chart	14+ weeks	No	Not in chart	Refused	Recieved picture	Viewed or received pic	Continued pregnancy
Post-law	Included	25-29	High School or GED	White	Paid fully out of pocket	Urban	Married	Husband	Yourself	Yes	Yes	Up to 9 weeks	No	Firm	Viewed	Recieved picture	Viewed or received pic	Proceeded to abortion
Post-law	Included	20-24	Associates/Some college	White	Paid fully out of pocket	Urban	Never Married	Boyfriend or Fiance	Shared	No	Yes	Up to 9 weeks	No	Firm	Viewed	Recieved picture	Viewed or received pic	Proceeded to abortion
Pre-law	Included	20-24	Associates/Some college	White	Paid fully out of pocket	Urban	Never Married	Boyfriend or Fiance	Yourself	No	No/Not in chart	Up to 9 weeks	No	Firm	Viewed	Recieved picture	Viewed or received pic	Proceeded to abortion
Pre-law	Included	30-39	College degree or higher	Asian	Paid fully out of pocket	Urban	Married	Friend	Yourself	Yes	No/Not in chart	Up to 9 weeks	No	Firm	Viewed	Did not recieve picture	Viewed or received pic	Proceeded to abortion
Post-law	Included	30-39	College degree or higher	White	Paid fully out of pocket	Urban	Married	Other/Not in chart	Yourself	Yes	Yes	Up to 9 weeks	No	Firm	Viewed	Did not recieve picture	Viewed or received pic	Proceeded to abortion
Post-law	Included	40+	College degree or higher	White	Paid fully out of pocket	Urban	Married	Husband	Yourself	Yes	No/Not in chart	9 weeks to 13 weeks 6 days	No	Firm	Refused	Did not recieve picture	Did not view/receive pic	Proceeded to abortion
Pre-law	Included	<20	High School or GED	White	Qualified for abortion funds	Urban	Never Married	Boyfriend or Fiance	Yourself	No	Yes	Up to 9 weeks	No	Firm	Refused	Did not recieve picture	Did not view/receive pic	Proceeded to abortion
Pre-law	Included	20-24	Associates/Some college	Asian	Paid fully out of pocket	Urban	Divorced/Separated/Widowed	Boyfriend or Fiance	Yourself	No	Yes	Up to 9 weeks	No	Firm	Viewed	Recieved picture	Viewed or received pic	Proceeded to abortion
Post-law	Included	30-39	High School or GED	White	Qualified for abortion funds	Urban	Divorced/Separated/Widowed	Boyfriend or Fiance	Yourself	No	No/Not in chart	14+ weeks	No	Firm	Refused	Did not recieve picture	Did not view/receive pic	Proceeded to abortion
Post-law	Included	25-29	High School or GED	White	Paid fully out of pocket	Urban	Married	Husband	Husband/Fiance/Boyfriend	Yes	No/Not in chart	Up to 9 weeks	No	Firm	Viewed	Did not recieve picture	Viewed or received pic	Continued pregnancy
Pre-law	Included	25-29	High School or GED	White	Paid fully out of pocket	Urban	Married	Husband	Yourself	Yes	Yes	Up to 9 weeks	No	Firm	Refused	Did not recieve picture	Did not view/receive pic	Proceeded to abortion
Pre-law	Included	30-39	Less than High School	White	Paid fully out of pocket	Urban	Divorced/Separated/Widowed	Other/Not in chart	Yourself	Yes	No/Not in chart	Up to 9 weeks	No	Firm	Refused	Did not recieve picture	Did not view/receive pic	Proceeded to abortion
Post-law	Included	30-39	Less than High School	Asian	Paid fully out of pocket	Rural	Married	Husband	Husband/Fiance/Boyfriend	Yes	Yes	Up to 9 weeks	No	Firm	Viewed	Did not recieve picture	Viewed or received pic	Proceeded to abortion
Post-law	Included	25-29	High School or GED	White	Paid fully out of pocket	Urban	Never Married	Friend	Yourself	No	No/Not in chart	Up to 9 weeks	No	Firm	Viewed	Did not recieve picture	Viewed or received pic	Proceeded to abortion
Post-law	Included	20-24	Associates/Some college	White	Paid fully out of pocket	Urban	Never Married	Boyfriend or Fiance	Yourself	No	Yes	Up to 9 weeks	No	Firm	Viewed	Did not recieve picture	Viewed or received pic	Proceeded to abortion
Post-law	Included	<20	Associates/Some college	White	Paid fully out of pocket	Urban	Never Married	Boyfriend or Fiance	Yourself	No	No/Not in chart	14+ weeks	No	Firm	Viewed	Recieved picture	Viewed or received pic	Continued pregnancy
Pre-law	Included	20-24	Associates/Some college	White	Paid fully out of pocket	Urban	Never Married	Boyfriend or Fiance	Yourself	Yes	Yes	Up to 9 weeks	No	Firm	Viewed	Did not recieve picture	Viewed or received pic	Proceeded to abortion
Pre-law	Included	25-29	Associates/Some college	White	Qualified for abortion funds	Urban	Never Married	Boyfriend or Fiance	Shared	Yes	No/Not in chart	9 weeks to 13 weeks 6 days	No	Firm	Refused	Did not recieve picture	Did not view/receive pic	Proceeded to abortion
Pre-law	Included	30-39	College degree or higher	White	Paid fully out of pocket	Urban	Divorced/Separated/Widowed	Boyfriend or Fiance	Yourself	Yes	No/Not in chart	Up to 9 weeks	No	Firm	Viewed	Recieved picture	Viewed or received pic	Proceeded to abortion
Post-law	Included	25-29	Associates/Some college	White	Paid fully out of pocket	Urban	Never Married	Boyfriend or Fiance	Yourself	Yes	No/Not in chart	9 weeks to 13 weeks 6 days	No	Firm	Refused	Did not recieve picture	Did not view/receive pic	Proceeded to abortion
Post-law	Included	40+	High School or GED	White	Paid fully out of pocket	Urban	Divorced/Separated/Widowed	Boyfriend or Fiance	Yourself	No	No/Not in chart	Up to 9 weeks	No	Firm	Viewed	Did not recieve picture	Viewed or received pic	Proceeded to abortion
Post-law	Included	25-29	Associates/Some college	White	Paid fully out of pocket	Urban	Divorced/Separated/Widowed	Other/Not in chart	Yourself	Yes	No/Not in chart	9 weeks to 13 weeks 6 days	No	Firm	Viewed	Did not recieve picture	Viewed or received pic	Proceeded to abortion
Pre-law	Included	25-29	Associates/Some college	White	Paid fully out of pocket	Urban	Married	Husband	Yourself	Yes	Yes	14+ weeks	No	Firm	Viewed	Recieved picture	Viewed or received pic	Proceeded to abortion
Post-law	Included	40+	Associates/Some college	White	Paid fully out of pocket	Urban	Never Married	Boyfriend or Fiance	Yourself	No	No/Not in chart	9 weeks to 13 weeks 6 days	No	Firm	Viewed	Did not recieve picture	Viewed or received pic	Proceeded to abortion
Pre-law	Included	20-24	College degree or higher	White	Paid fully out of pocket	Urban	Never Married	Other/Not in chart	Yourself	Not in chart	No/Not in chart	Up to 9 weeks	No	Firm	Refused	Did not recieve picture	Did not view/receive pic	Proceeded to abortion
Post-law	Included	30-39	Associates/Some college	White	Paid fully out of pocket	Urban	Married	Boyfriend or Fiance	Yourself	Yes	No/Not in chart	Up to 9 weeks	No	Firm	Viewed	Did not recieve picture	Viewed or received pic	Proceeded to abortion
Pre-law	Included	30-39	College degree or higher	White	Paid fully out of pocket	Urban	Married	Husband	Yourself	Yes	Yes	Up to 9 weeks	No	Firm	Refused	Did not recieve picture	Did not view/receive pic	Proceeded to abortion
Post-law	Included	30-39	Associates/Some college	White	Paid fully out of pocket	Urban	Married	Husband	Yourself	Yes	No/Not in chart	Up to 9 weeks	No	Firm	Viewed	Recieved picture	Viewed or received pic	Proceeded to abortion
Pre-law	Included	40+	High School or GED	White	Qualified for abortion funds	Urban	Divorced/Separated/Widowed	Boyfriend or Fiance	Yourself	Yes	No/Not in chart	Up to 9 weeks	No	Firm	Refused	Did not recieve picture	Did not view/receive pic	Proceeded to abortion
Pre-law	Included	30-39	College degree or higher	White	Paid fully out of pocket	Urban	Divorced/Separated/Widowed	Boyfriend or Fiance	Yourself	Not in chart	Yes	Up to 9 weeks	No	Not in chart	Viewed	Recieved picture	Viewed or received pic	Continued pregnancy
Pre-law	Included	25-29	High School or GED	White	Paid fully out of pocket	Urban	Divorced/Separated/Widowed	Boyfriend or Fiance	Yourself	No	No/Not in chart	9 weeks to 13 weeks 6 days	No	Firm	Refused	Did not recieve picture	Did not view/receive pic	Proceeded to abortion
Pre-law	Excluded	40+	College degree or higher	White	Paid fully out of pocket	Urban	Married	Husband	Shared	Yes	Yes	Up to 9 weeks	Yes	Firm	Viewed	Did not recieve picture	Viewed or received pic	Continued pregnancy
Pre-law	Included	30-39	Associates/Some college	White	Qualified for abortion funds	Urban	Never Married	Boyfriend or Fiance	Yourself	No	Yes	9 weeks to 13 weeks 6 days	No	Uncertain	Viewed	Recieved picture	Viewed or received pic	Proceeded to abortion
Pre-law	Included	20-24	College degree or higher	White	Paid fully out of pocket	Urban	Never Married	Friend	Yourself	No	Yes	Up to 9 weeks	No	Firm	Refused	Did not recieve picture	Did not view/receive pic	Proceeded to abortion
Pre-law	Included	30-39	High School or GED	White	Paid fully out of pocket	Urban	Married	Husband	Other/Not in chart	Yes	Yes	Up to 9 weeks	No	Firm	Refused	Did not recieve picture	Did not view/receive pic	Proceeded to abortion
Pre-law	Included	20-24	Less than High School	White	Paid fully out of pocket	Urban	Never Married	Other/Not in chart	Yourself	No	Yes	9 weeks to 13 weeks 6 days	No	Firm	Viewed	Recieved picture	Viewed or received pic	Proceeded to abortion
Post-law	Included	20-24	Associates/Some college	White	Paid fully out of pocket	Urban	Never Married	Boyfriend or Fiance	Yourself	Not in chart	No/Not in chart	Up to 9 weeks	No	Firm	Viewed	Did not recieve picture	Viewed or received pic	Proceeded to abortion
Post-law	Included	25-29	High School or GED	White	Paid fully out of pocket	Urban	Never Married	Other/Not in chart	Yourself	No	No/Not in chart	Up to 9 weeks	No	Firm	Refused	Did not recieve picture	Did not view/receive pic	Proceeded to abortion
Pre-law	Included	25-29	College degree or higher	White	Paid fully out of pocket	Urban	Never Married	Boyfriend or Fiance	Yourself	No	No/Not in chart	Up to 9 weeks	No	Firm	Refused	Did not recieve picture	Did not view/receive pic	Proceeded to abortion
Pre-law	Included	<20	High School or GED	White	Paid fully out of pocket	Urban	Never Married	Boyfriend or Fiance	Yourself	No	Yes	Up to 9 weeks	No	Firm	Viewed	Did not recieve picture	Viewed or received pic	Proceeded to abortion
Pre-law	Included	<20	Associates/Some college	White	Paid fully out of pocket	Urban	Never Married	Boyfriend or Fiance	Yourself	No	Yes	Up to 9 weeks	No	Firm	Viewed	Did not recieve picture	Viewed or received pic	Proceeded to abortion
Pre-law	Included	<20	Associates/Some college	White	Paid fully out of pocket	Urban	Never Married	Friend	Yourself	No	Yes	Up to 9 weeks	No	Firm	Refused	Did not recieve picture	Did not view/receive pic	Proceeded to abortion
Pre-law	Included	40+	High School or GED	White	Paid fully out of pocket	Urban	Married	Husband	Yourself	Yes	No/Not in chart	Up to 9 weeks	No	Firm	Refused	Did not recieve picture	Did not view/receive pic	Proceeded to abortion
Pre-law	Included	20-24	College degree or higher	White	Paid fully out of pocket	Urban	Never Married	Friend	Yourself	No	No/Not in chart	Up to 9 weeks	No	Firm	Viewed	Recieved picture	Viewed or received pic	Proceeded to abortion
Pre-law	Included	20-24	College degree or higher	White	Paid fully out of pocket	Urban	Never Married	Boyfriend or Fiance	Yourself	No	Yes	Up to 9 weeks	No	Firm	Viewed	Did not recieve picture	Viewed or received pic	Proceeded to abortion
Pre-law	Included	40+	College degree or higher	White	Paid fully out of pocket	Urban	Divorced/Separated/Widowed	Other/Not in chart	Yourself	Yes	No/Not in chart	Up to 9 weeks	No	Firm	Not available in chart	Not available in chart	Not in chart	Proceeded to abortion
Pre-law	Included	<20	Associates/Some college	White	Paid fully out of pocket	Urban	Never Married	Boyfriend or Fiance	Yourself	No	No/Not in chart	9 weeks to 13 weeks 6 days	No	Firm	Viewed	Recieved picture	Viewed or received pic	Proceeded to abortion
Post-law	Included	<20	Associates/Some college	White	Paid fully out of pocket	Urban	Never Married	Friend	Yourself	No	Yes	Up to 9 weeks	No	Firm	Viewed	Did not recieve picture	Viewed or received pic	Proceeded to abortion
Pre-law	Included	30-39	College degree or higher	White	Paid fully out of pocket	Urban	Divorced/Separated/Widowed	Boyfriend or Fiance	Yourself	Not in chart	No/Not in chart	Up to 9 weeks	No	Firm	Refused	Did not recieve picture	Did not view/receive pic	Proceeded to abortion
Pre-law	Included	20-24	Associates/Some college	White	Qualified for abortion funds	Urban	Never Married	Boyfriend or Fiance	Shared	No	Yes	Up to 9 weeks	No	Firm	Refused	Did not recieve picture	Did not view/receive pic	Proceeded to abortion
Pre-law	Included	25-29	Associates/Some college	White	Paid fully out of pocket	Urban	Never Married	Boyfriend or Fiance	Yourself	Yes	No/Not in chart	Up to 9 weeks	No	Firm	Viewed	Did not recieve picture	Viewed or received pic	Proceeded to abortion
Post-law	Included	40+	College degree or higher	White	Paid fully out of pocket	Urban	Married	Friend	Other/Not in chart	Yes	Yes	Up to 9 weeks	No	Firm	Viewed	Did not recieve picture	Viewed or received pic	Continued pregnancy
Pre-law	Included	40+	College degree or higher	White	Paid fully out of pocket	Urban	Married	Husband	Shared	No	Yes	Up to 9 weeks	No	Firm	Viewed	Did not recieve picture	Viewed or received pic	Proceeded to abortion
Post-law	Included	20-24	College degree or higher	White	Paid fully out of pocket	Urban	Never Married	Friend	Yourself	No	No/Not in chart	Up to 9 weeks	No	Firm	Viewed	Did not recieve picture	Viewed or received pic	Proceeded to abortion
Post-law	Included	30-39	College degree or higher	White	Paid fully out of pocket	Urban	Married	Husband	Yourself	Yes	No/Not in chart	Up to 9 weeks	No	Firm	Refused	Did not recieve picture	Did not view/receive pic	Proceeded to abortion
Pre-law	Included	40+	College degree or higher	White	Paid fully out of pocket	Urban	Divorced/Separated/Widowed	Boyfriend or Fiance	Yourself	Yes	No/Not in chart	Up to 9 weeks	No	Firm	Viewed	Did not recieve picture	Viewed or received pic	Proceeded to abortion
Pre-law	Included	20-24	Associates/Some college	White	Qualified for abortion funds	Urban	Never Married	Boyfriend or Fiance	Yourself	No	Yes	Up to 9 weeks	No	Firm	Refused	Did not recieve picture	Did not view/receive pic	Proceeded to abortion
Post-law	Included	25-29	Associates/Some college	White	Paid fully out of pocket	Urban	Married	Husband	Yourself	Yes	No/Not in chart	Up to 9 weeks	No	Firm	Not available in chart	Not available in chart	Not in chart	Proceeded to abortion
Pre-law	Included	25-29	High School or GED	White	Paid fully out of pocket	Urban	Never Married	Boyfriend or Fiance	Yourself	Yes	No/Not in chart	Up to 9 weeks	No	Firm	Viewed	Did not recieve picture	Viewed or received pic	Proceeded to abortion
Pre-law	Included	30-39	College degree or higher	Not in chart	Paid fully out of pocket	Urban	Never Married	Friend	Yourself	Not in chart	No/Not in chart	Up to 9 weeks	No	Firm	Refused	Did not recieve picture	Did not view/receive pic	Proceeded to abortion
Pre-law	Included	30-39	College degree or higher	White	Paid fully out of pocket	Urban	Married	Friend	Yourself	Yes	No/Not in chart	Up to 9 weeks	No	Firm	Refused	Did not recieve picture	Did not view/receive pic	Proceeded to abortion
Post-law	Included	25-29	College degree or higher	White	Qualified for abortion funds	Urban	Never Married	Boyfriend or Fiance	Yourself	Yes	No/Not in chart	Up to 9 weeks	No	Firm	Viewed	Did not recieve picture	Viewed or received pic	Proceeded to abortion
Post-law	Included	25-29	College degree or higher	White	Paid fully out of pocket	Urban	Never Married	Boyfriend or Fiance	Yourself	No	No/Not in chart	14+ weeks	No	Firm	Refused	Did not recieve picture	Did not view/receive pic	Proceeded to abortion
Post-law	Included	25-29	College degree or higher	White	Paid fully out of pocket	Urban	Divorced/Separated/Widowed	Boyfriend or Fiance	Yourself	No	No/Not in chart	Up to 9 weeks	No	Firm	Viewed	Did not recieve picture	Viewed or received pic	Continued pregnancy
Post-law	Included	30-39	Associates/Some college	White	Paid fully out of pocket	Urban	Divorced/Separated/Widowed	Boyfriend or Fiance	Yourself	No	No/Not in chart	Up to 9 weeks	No	Firm	Viewed	Did not recieve picture	Viewed or received pic	Proceeded to abortion
Pre-law	Included	20-24	Associates/Some college	White	Qualified for abortion funds	Urban	Never Married	Boyfriend or Fiance	Yourself	No	No/Not in chart	14+ weeks	No	Firm	Refused	Did not recieve picture	Did not view/receive pic	Proceeded to abortion
Pre-law	Included	20-24	College degree or higher	White	Paid fully out of pocket	Urban	Never Married	Boyfriend or Fiance	Yourself	No	Yes	Up to 9 weeks	No	Firm	Refused	Did not recieve picture	Did not view/receive pic	Proceeded to abortion
Post-law	Included	25-29	Associates/Some college	White	Paid fully out of pocket	Urban	Never Married	Other/Not in chart	Yourself	Yes	No/Not in chart	Up to 9 weeks	No	Firm	Viewed	Recieved picture	Viewed or received pic	Proceeded to abortion
Pre-law	Included	25-29	High School or GED	Latina	Paid fully out of pocket	Urban	Divorced/Separated/Widowed	Boyfriend or Fiance	Yourself	Yes	No/Not in chart	14+ weeks	No	Firm	Refused	Did not recieve picture	Did not view/receive pic	Continued pregnancy
Post-law	Excluded	20-24	Associates/Some college	White	Paid fully out of pocket	Urban	Married	Husband	Yourself	No	Yes	14+ weeks	No	Not in chart	Refused	Recieved picture	Viewed or received pic	Continued pregnancy
Post-law	Included	20-24	Associates/Some college	Black	Qualified for abortion funds	Urban	Never Married	Ex-husband or ex-boyfriend	Yourself	Yes	No/Not in chart	14+ weeks	No	Firm	Viewed	Recieved picture	Viewed or received pic	Proceeded to abortion
Pre-law	Included	30-39	College degree or higher	White	Paid fully out of pocket	Urban	Divorced/Separated/Widowed	Boyfriend or Fiance	Yourself	Yes	No/Not in chart	Up to 9 weeks	No	Firm	Viewed	Did not recieve picture	Viewed or received pic	Proceeded to abortion
Pre-law	Included	25-29	College degree or higher	White	Qualified for abortion funds	Urban	Never Married	Boyfriend or Fiance	Yourself	No	No/Not in chart	Up to 9 weeks	No	Firm	Viewed	Did not recieve picture	Viewed or received pic	Proceeded to abortion
Post-law	Excluded	20-24	College degree or higher	White	Paid fully out of pocket	Urban	Never Married	Boyfriend or Fiance	Yourself	No	Yes	14+ weeks	No	Not in chart	Viewed	Recieved picture	Viewed or received pic	Continued pregnancy
Pre-law	Included	30-39	College degree or higher	White	Paid fully out of pocket	Urban	Divorced/Separated/Widowed	Boyfriend or Fiance	Yourself	Yes	Yes	Up to 9 weeks	No	Firm	Refused	Did not recieve picture	Did not view/receive pic	Proceeded to abortion
Post-law	Included	20-24	Associates/Some college	White	Paid fully out of pocket	Urban	Never Married	Boyfriend or Fiance	Yourself	No	No/Not in chart	Up to 9 weeks	No	Firm	Viewed	Did not recieve picture	Viewed or received pic	Proceeded to abortion
Pre-law	Excluded	40+	College degree or higher	White	Paid fully out of pocket	Urban	Married	Other/Not in chart	Yourself	Yes	Yes	Up to 9 weeks	No	Firm	Viewed	Did not recieve picture	Viewed or received pic	Continued pregnancy
Pre-law	Included	25-29	Associates/Some college	Black	Qualified for abortion funds	Urban	Married	Husband	Yourself	Yes	No/Not in chart	9 weeks to 13 weeks 6 days	No	Firm	Viewed	Recieved picture	Viewed or received pic	Proceeded to abortion
Post-law	Included	30-39	College degree or higher	White	Paid fully out of pocket	Urban	Never Married	Boyfriend or Fiance	Yourself	No	Yes	9 weeks to 13 weeks 6 days	No	Firm	Viewed	Did not recieve picture	Viewed or received pic	Proceeded to abortion
Pre-law	Included	20-24	Associates/Some college	White	Qualified for abortion funds	Urban	Never Married	Boyfriend or Fiance	Shared	No	Yes	Up to 9 weeks	No	Firm	Viewed	Did not recieve picture	Viewed or received pic	Proceeded to abortion
Pre-law	Included	20-24	Associates/Some college	White	Qualified for abortion funds	Urban	Never Married	Boyfriend or Fiance	Yourself	No	No/Not in chart	Up to 9 weeks	No	Firm	Viewed	Did not recieve picture	Viewed or received pic	Proceeded to abortion
Pre-law	Included	20-24	Associates/Some college	Multiple/Other	Paid fully out of pocket	Urban	Married	Husband	Husband/Fiance/Boyfriend	Yes	No/Not in chart	Up to 9 weeks	No	Uncertain	Viewed	Recieved picture	Viewed or received pic	Continued pregnancy
Post-law	Included	<20	High School or GED	White	Paid fully out of pocket	Urban	Never Married	Boyfriend or Fiance	Yourself	No	Yes	Up to 9 weeks	No	Firm	Viewed	Did not recieve picture	Viewed or received pic	Proceeded to abortion
Pre-law	Included	20-24	Less than High School	Multiple/Other	Qualified for abortion funds	Urban	Never Married	Boyfriend or Fiance	Other/Not in chart	No	Yes	Up to 9 weeks	No	Firm	Viewed	Recieved picture	Viewed or received pic	Continued pregnancy
Post-law	Included	25-29	College degree or higher	White	Paid fully out of pocket	Urban	Never Married	Boyfriend or Fiance	Yourself	No	No/Not in chart	Up to 9 weeks	No	Firm	Viewed	Did not recieve picture	Viewed or received pic	Proceeded to abortion
Post-law	Included	25-29	High School or GED	White	Paid fully out of pocket	Urban	Married	Husband	Yourself	Not in chart	Yes	14+ weeks	No	Firm	Viewed	Did not recieve picture	Viewed or received pic	Proceeded to abortion
Post-law	Included	30-39	College degree or higher	White	Paid fully out of pocket	Urban	Divorced/Separated/Widowed	Boyfriend or Fiance	Yourself	Yes	Yes	Up to 9 weeks	No	Firm	Viewed	Did not recieve picture	Viewed or received pic	Proceeded to abortion
Pre-law	Excluded	25-29	Associates/Some college	White	Paid fully out of pocket	Urban	Married	Husband	Yourself	Not in chart	Yes	14+ weeks	No	Not in chart	Refused	Did not recieve picture	Did not view/receive pic	Continued pregnancy
Pre-law	Included	25-29	Associates/Some college	Multiple/Other	Qualified for abortion funds	Urban	Never Married	Friend	Yourself	Yes	No/Not in chart	Up to 9 weeks	No	Firm	Viewed	Recieved picture	Viewed or received pic	Proceeded to abortion
Pre-law	Included	30-39	Associates/Some college	White	Paid fully out of pocket	Urban	Married	Husband	Yourself	Yes	No/Not in chart	Up to 9 weeks	No	Firm	Refused	Did not recieve picture	Did not view/receive pic	Proceeded to abortion
Post-law	Included	30-39	College degree or higher	White	Qualified for abortion funds	Urban	Married	Husband	Yourself	Yes	Yes	Up to 9 weeks	No	Firm	Viewed	Did not recieve picture	Viewed or received pic	Proceeded to abortion
Post-law	Included	20-24	High School or GED	White	Qualified for abortion funds	Urban	Never Married	Boyfriend or Fiance	Yourself	Yes	No/Not in chart	14+ weeks	No	Firm	Viewed	Did not recieve picture	Viewed or received pic	Continued pregnancy
Pre-law	Included	20-24	College degree or higher	White	Paid fully out of pocket	Urban	Never Married	Friend	Yourself	Not in chart	Yes	Up to 9 weeks	No	Firm	Refused	Did not recieve picture	Did not view/receive pic	Proceeded to abortion
Pre-law	Included	30-39	Less than High School	White	Qualified for abortion funds	Urban	Never Married	Other/Not in chart	Yourself	Yes	No/Not in chart	Up to 9 weeks	No	Firm	Refused	Did not recieve picture	Did not view/receive pic	Proceeded to abortion
Post-law	Included	<20	Less than High School	White	Paid fully out of pocket	Urban	Never Married	Boyfriend or Fiance	Yourself	Yes	Yes	Up to 9 weeks	No	Firm	Viewed	Did not recieve picture	Viewed or received pic	Proceeded to abortion
Post-law	Included	25-29	Associates/Some college	White	Paid fully out of pocket	Urban	Never Married	Boyfriend or Fiance	Yourself	No	No/Not in chart	Up to 9 weeks	No	Firm	Viewed	Did not recieve picture	Viewed or received pic	Proceeded to abortion
Post-law	Included	20-24	Associates/Some college	White	Paid fully out of pocket	Urban	Never Married	Boyfriend or Fiance	Yourself	No	Yes	Up to 9 weeks	No	Uncertain	Refused	Did not recieve picture	Did not view/receive pic	Proceeded to abortion
Pre-law	Excluded	20-24	Associates/Some college	White	Qualified for abortion funds	Not in chart	Never Married	Friend	Yourself	No	Yes	Up to 9 weeks	No	Firm	Viewed	Did not recieve picture	Viewed or received pic	Continued pregnancy
Post-law	Included	20-24	Associates/Some college	White	Qualified for abortion funds	Urban	Never Married	Boyfriend or Fiance	Shared	No	No/Not in chart	14+ weeks	No	Firm	Viewed	Recieved picture	Viewed or received pic	Proceeded to abortion
Pre-law	Included	20-24	High School or GED	White	Paid fully out of pocket	Urban	Never Married	Boyfriend or Fiance	Yourself	No	No/Not in chart	Up to 9 weeks	No	Firm	Refused	Did not recieve picture	Did not view/receive pic	Proceeded to abortion
Pre-law	Included	25-29	Associates/Some college	White	Paid fully out of pocket	Urban	Never Married	Boyfriend or Fiance	Yourself	Not in chart	No/Not in chart	14+ weeks	No	Firm	Viewed	Did not recieve picture	Viewed or received pic	Proceeded to abortion
Pre-law	Included	30-39	College degree or higher	White	Paid fully out of pocket	Urban	Never Married	Other/Not in chart	Yourself	Yes	No/Not in chart	Up to 9 weeks	No	Firm	Viewed	Did not recieve picture	Viewed or received pic	Continued pregnancy
Pre-law	Included	30-39	High School or GED	White	Qualified for abortion funds	Urban	Never Married	Other/Not in chart	Yourself	Yes	No/Not in chart	Up to 9 weeks	No	Firm	Viewed	Did not recieve picture	Viewed or received pic	Proceeded to abortion
Pre-law	Included	30-39	High School or GED	White	Paid fully out of pocket	Urban	Never Married	Boyfriend or Fiance	Yourself	Yes	No/Not in chart	9 weeks to 13 weeks 6 days	No	Firm	Refused	Did not recieve picture	Did not view/receive pic	Proceeded to abortion
Post-law	Included	20-24	Associates/Some college	White	Paid fully out of pocket	Urban	Never Married	Boyfriend or Fiance	Yourself	Yes	Yes	Up to 9 weeks	No	Firm	Viewed	Did not recieve picture	Viewed or received pic	Proceeded to abortion
Post-law	Included	30-39	Associates/Some college	Multiple/Other	Qualified for abortion funds	Urban	Never Married	Boyfriend or Fiance	Yourself	Yes	Yes	Up to 9 weeks	No	Firm	Viewed	Did not recieve picture	Viewed or received pic	Continued pregnancy
Post-law	Included	20-24	High School or GED	White	Paid fully out of pocket	Urban	Never Married	Other/Not in chart	Yourself	No	Yes	Up to 9 weeks	No	Firm	Refused	Recieved picture	Viewed or received pic	Proceeded to abortion
Pre-law	Included	25-29	Associates/Some college	White	Qualified for abortion funds	Urban	Never Married	Boyfriend or Fiance	Yourself	Yes	No/Not in chart	Up to 9 weeks	No	Firm	Refused	Did not recieve picture	Did not view/receive pic	Proceeded to abortion
Post-law	Included	20-24	High School or GED	White	Paid fully out of pocket	Urban	Never Married	Boyfriend or Fiance	Yourself	Yes	Yes	Up to 9 weeks	No	Uncertain	Viewed	Recieved picture	Viewed or received pic	Proceeded to abortion
Post-law	Included	30-39	College degree or higher	Not in chart	Paid fully out of pocket	Urban	Never Married	Boyfriend or Fiance	Yourself	No	Yes	Up to 9 weeks	No	Firm	Viewed	Did not recieve picture	Viewed or received pic	Proceeded to abortion
Post-law	Included	20-24	Associates/Some college	Multiple/Other	Paid fully out of pocket	Urban	Never Married	Friend	Yourself	Not in chart	No/Not in chart	Up to 9 weeks	No	Firm	Viewed	Did not recieve picture	Viewed or received pic	Proceeded to abortion
Pre-law	Included	30-39	Associates/Some college	White	Qualified for abortion funds	Urban	Divorced/Separated/Widowed	Other/Not in chart	Yourself	Yes	No/Not in chart	14+ weeks	No	Firm	Viewed	Recieved picture	Viewed or received pic	Proceeded to abortion
Pre-law	Included	30-39	High School or GED	White	Qualified for abortion funds	Urban	Never Married	Friend	Yourself	Yes	Yes	9 weeks to 13 weeks 6 days	No	Firm	Viewed	Recieved picture	Viewed or received pic	Proceeded to abortion
Post-law	Included	25-29	College degree or higher	White	Paid fully out of pocket	Urban	Divorced/Separated/Widowed	Friend	Yourself	No	Yes	9 weeks to 13 weeks 6 days	No	Firm	Viewed	Recieved picture	Viewed or received pic	Proceeded to abortion
Pre-law	Included	<20	Not in chart	Multiple/Other	Qualified for abortion funds	Urban	Never Married	Boyfriend or Fiance	Shared	No	Yes	14+ weeks	No	Firm	Viewed	Recieved picture	Viewed or received pic	Proceeded to abortion
Pre-law	Included	30-39	Associates/Some college	White	Qualified for abortion funds	Urban	Married	Friend	Yourself	Yes	No/Not in chart	Up to 9 weeks	No	Uncertain	Viewed	Recieved picture	Viewed or received pic	Continued pregnancy
Post-law	Included	25-29	Associates/Some college	White	Paid fully out of pocket	Urban	Never Married	Boyfriend or Fiance	Yourself	Yes	No/Not in chart	9 weeks to 13 weeks 6 days	No	Firm	Viewed	Did not recieve picture	Viewed or received pic	Proceeded to abortion
Pre-law	Included	30-39	High School or GED	White	Paid fully out of pocket	Urban	Married	Husband	Yourself	Yes	Yes	Up to 9 weeks	No	Firm	Viewed	Did not recieve picture	Viewed or received pic	Proceeded to abortion
Post-law	Included	<20	High School or GED	White	Paid fully out of pocket	Urban	Never Married	Friend	Yourself	No	No/Not in chart	Up to 9 weeks	No	Firm	Viewed	Did not recieve picture	Viewed or received pic	Proceeded to abortion
Pre-law	Included	30-39	Associates/Some college	Asian	Paid fully out of pocket	Urban	Divorced/Separated/Widowed	Boyfriend or Fiance	Shared	Yes	No/Not in chart	Up to 9 weeks	No	Firm	Viewed	Recieved picture	Viewed or received pic	Proceeded to abortion
Post-law	Included	20-24	Associates/Some college	White	Paid fully out of pocket	Urban	Never Married	Boyfriend or Fiance	Yourself	No	No/Not in chart	Up to 9 weeks	No	Firm	Refused	Did not recieve picture	Did not view/receive pic	Proceeded to abortion
Post-law	Included	<20	High School or GED	White	Paid fully out of pocket	Urban	Never Married	Boyfriend or Fiance	Yourself	No	Yes	Up to 9 weeks	No	Firm	Viewed	Did not recieve picture	Viewed or received pic	Proceeded to abortion
Pre-law	Included	30-39	Associates/Some college	White	Paid fully out of pocket	Urban	Married	Husband	Yourself	Yes	Yes	14+ weeks	No	Firm	Refused	Recieved picture	Viewed or received pic	Proceeded to abortion
Post-law	Included	30-39	High School or GED	Latina	Qualified for abortion funds	Urban	Never Married	Boyfriend or Fiance	Yourself	Yes	No/Not in chart	9 weeks to 13 weeks 6 days	No	Firm	Viewed	Recieved picture	Viewed or received pic	Continued pregnancy
Post-law	Included	<20	High School or GED	White	Paid fully out of pocket	Urban	Never Married	Friend	Yourself	No	No/Not in chart	Up to 9 weeks	No	Firm	Viewed	Recieved picture	Viewed or received pic	Proceeded to abortion
Pre-law	Included	<20	Associates/Some college	White	Paid fully out of pocket	Urban	Never Married	Boyfriend or Fiance	Yourself	No	No/Not in chart	Up to 9 weeks	No	Firm	Viewed	Did not recieve picture	Viewed or received pic	Proceeded to abortion
Post-law	Included	20-24	Associates/Some college	White	Paid fully out of pocket	Urban	Never Married	Boyfriend or Fiance	Yourself	No	No/Not in chart	9 weeks to 13 weeks 6 days	No	Firm	Refused	Did not recieve picture	Did not view/receive pic	Proceeded to abortion
Post-law	Included	20-24	Associates/Some college	Latina	Paid fully out of pocket	Urban	Never Married	Boyfriend or Fiance	Yourself	No	Yes	Up to 9 weeks	No	Firm	Viewed	Did not recieve picture	Viewed or received pic	Proceeded to abortion
Post-law	Included	30-39	Less than High School	White	Qualified for abortion funds	Urban	Divorced/Separated/Widowed	Boyfriend or Fiance	Husband/Fiance/Boyfriend	Yes	Yes	14+ weeks	No	Firm	Viewed	Did not recieve picture	Viewed or received pic	Continued pregnancy
Post-law	Included	25-29	High School or GED	White	Paid fully out of pocket	Urban	Married	Husband	Yourself	Yes	Yes	Up to 9 weeks	No	Firm	Viewed	Did not recieve picture	Viewed or received pic	Proceeded to abortion
Pre-law	Included	25-29	College degree or higher	White	Paid fully out of pocket	Urban	Divorced/Separated/Widowed	Ex-husband or ex-boyfriend	Yourself	Yes	Yes	Up to 9 weeks	No	Firm	Viewed	Did not recieve picture	Viewed or received pic	Proceeded to abortion
Pre-law	Included	20-24	Less than High School	Black	Qualified for abortion funds	Urban	Never Married	Other/Not in chart	Yourself	Yes	No/Not in chart	9 weeks to 13 weeks 6 days	No	Firm	Viewed	Did not recieve picture	Viewed or received pic	Proceeded to abortion
Pre-law	Included	20-24	High School or GED	White	Qualified for abortion funds	Urban	Never Married	Other/Not in chart	Yourself	Not in chart	No/Not in chart	9 weeks to 13 weeks 6 days	No	Firm	Refused	Did not recieve picture	Did not view/receive pic	Proceeded to abortion
Post-law	Included	20-24	Associates/Some college	White	Paid fully out of pocket	Urban	Never Married	Boyfriend or Fiance	Yourself	No	Yes	Up to 9 weeks	No	Firm	Viewed	Did not recieve picture	Viewed or received pic	Proceeded to abortion
Pre-law	Included	25-29	Less than High School	Latina	Paid fully out of pocket	Urban	Never Married	Ex-husband or ex-boyfriend	Yourself	Yes	No/Not in chart	14+ weeks	No	Firm	Not available in chart	Not available in chart	Not in chart	Continued pregnancy
Pre-law	Included	30-39	Less than High School	Black	Paid fully out of pocket	Urban	Never Married	Friend	Yourself	Yes	No/Not in chart	9 weeks to 13 weeks 6 days	No	Firm	Refused	Did not recieve picture	Did not view/receive pic	Proceeded to abortion
Pre-law	Included	20-24	Associates/Some college	White	Paid fully out of pocket	Urban	Married	Husband	Yourself	Yes	Yes	Up to 9 weeks	No	Firm	Viewed	Did not recieve picture	Viewed or received pic	Proceeded to abortion
Pre-law	Included	30-39	High School or GED	Latina	Paid fully out of pocket	Urban	Married	Husband	Yourself	Yes	No/Not in chart	Up to 9 weeks	No	Firm	Viewed	Recieved picture	Viewed or received pic	Proceeded to abortion
Pre-law	Included	30-39	Associates/Some college	Black	Qualified for abortion funds	Urban	Never Married	Boyfriend or Fiance	Yourself	Yes	No/Not in chart	9 weeks to 13 weeks 6 days	No	Firm	Refused	Did not recieve picture	Did not view/receive pic	Proceeded to abortion
Pre-law	Included	20-24	College degree or higher	White	Paid fully out of pocket	Urban	Divorced/Separated/Widowed	Other/Not in chart	Yourself	Yes	Yes	Up to 9 weeks	No	Firm	Viewed	Did not recieve picture	Viewed or received pic	Proceeded to abortion
Pre-law	Included	30-39	High School or GED	White	Paid fully out of pocket	Urban	Married	Friend	Yourself	Yes	Yes	Up to 9 weeks	No	Firm	Viewed	Did not recieve picture	Viewed or received pic	Proceeded to abortion
Post-law	Included	25-29	Associates/Some college	White	Qualified for abortion funds	Urban	Never Married	Boyfriend or Fiance	Yourself	Yes	No/Not in chart	Up to 9 weeks	No	Firm	Viewed	Did not recieve picture	Viewed or received pic	Proceeded to abortion
Post-law	Included	30-39	Associates/Some college	White	Paid fully out of pocket	Urban	Never Married	Ex-husband or ex-boyfriend	Yourself	Yes	No/Not in chart	Up to 9 weeks	No	Firm	Viewed	Recieved picture	Viewed or received pic	Proceeded to abortion
Post-law	Included	20-24	Associates/Some college	White	Qualified for abortion funds	Urban	Never Married	Boyfriend or Fiance	Yourself	Not in chart	Yes	Up to 9 weeks	No	Firm	Viewed	Did not recieve picture	Viewed or received pic	Proceeded to abortion
Pre-law	Included	20-24	High School or GED	White	Qualified for abortion funds	Urban	Never Married	Other/Not in chart	Yourself	Yes	Yes	Up to 9 weeks	No	Firm	Refused	Did not recieve picture	Did not view/receive pic	Proceeded to abortion
Post-law	Included	25-29	Less than High School	White	Qualified for abortion funds	Urban	Never Married	Friend	Other/Not in chart	Yes	Yes	14+ weeks	No	Firm	Viewed	Recieved picture	Viewed or received pic	Proceeded to abortion
Post-law	Included	25-29	Less than High School	White	Paid fully out of pocket	Urban	Never Married	Boyfriend or Fiance	Yourself	Not in chart	No/Not in chart	Up to 9 weeks	No	Firm	Viewed	Did not recieve picture	Viewed or received pic	Proceeded to abortion
Post-law	Included	20-24	Associates/Some college	White	Paid fully out of pocket	Urban	Never Married	Boyfriend or Fiance	Shared	No	Yes	Up to 9 weeks	No	Firm	Viewed	Did not recieve picture	Viewed or received pic	Proceeded to abortion
Pre-law	Included	25-29	Associates/Some college	White	Paid fully out of pocket	Urban	Never Married	Boyfriend or Fiance	Yourself	No	Yes	9 weeks to 13 weeks 6 days	No	Firm	Refused	Did not recieve picture	Did not view/receive pic	Proceeded to abortion
Post-law	Included	40+	High School or GED	White	Paid fully out of pocket	Urban	Divorced/Separated/Widowed	Friend	Yourself	Yes	No/Not in chart	Up to 9 weeks	No	Firm	Viewed	Did not recieve picture	Viewed or received pic	Proceeded to abortion
Post-law	Included	25-29	College degree or higher	White	Qualified for abortion funds	Urban	Never Married	Boyfriend or Fiance	Yourself	No	No/Not in chart	14+ weeks	No	Firm	Refused	Did not recieve picture	Did not view/receive pic	Proceeded to abortion
Post-law	Included	25-29	Less than High School	Latina	Paid fully out of pocket	Urban	Never Married	Friend	Yourself	Yes	Yes	Up to 9 weeks	No	Firm	Viewed	Did not recieve picture	Viewed or received pic	Proceeded to abortion
Post-law	Included	<20	Less than High School	White	Paid fully out of pocket	Urban	Never Married	Boyfriend or Fiance	Shared	No	Yes	9 weeks to 13 weeks 6 days	No	Firm	Viewed	Did not recieve picture	Viewed or received pic	Proceeded to abortion
Post-law	Included	20-24	High School or GED	White	Qualified for abortion funds	Urban	Never Married	Boyfriend or Fiance	Yourself	No	Yes	Up to 9 weeks	No	Firm	Viewed	Did not recieve picture	Viewed or received pic	Proceeded to abortion
Post-law	Included	20-24	Not in chart	White	Paid fully out of pocket	Urban	Never Married	Other/Not in chart	Yourself	Not in chart	No/Not in chart	Up to 9 weeks	No	Firm	Viewed	Recieved picture	Viewed or received pic	Proceeded to abortion
Post-law	Included	40+	Associates/Some college	White	Paid fully out of pocket	Urban	Divorced/Separated/Widowed	Boyfriend or Fiance	Yourself	Yes	Yes	14+ weeks	No	Firm	Viewed	Did not recieve picture	Viewed or received pic	Proceeded to abortion
Pre-law	Included	30-39	High School or GED	White	Paid fully out of pocket	Urban	Never Married	Ex-husband or ex-boyfriend	Yourself	Yes	No/Not in chart	Up to 9 weeks	No	Firm	Refused	Did not recieve picture	Did not view/receive pic	Proceeded to abortion
Pre-law	Included	<20	Less than High School	White	Qualified for abortion funds	Urban	Never Married	Boyfriend or Fiance	Yourself	No	Yes	9 weeks to 13 weeks 6 days	No	Firm	Refused	Did not recieve picture	Did not view/receive pic	Proceeded to abortion
Post-law	Included	20-24	Less than High School	White	Paid fully out of pocket	Urban	Never Married	Boyfriend or Fiance	Yourself	Yes	Yes	Up to 9 weeks	No	Firm	Viewed	Did not recieve picture	Viewed or received pic	Proceeded to abortion
Post-law	Included	25-29	Associates/Some college	White	Paid fully out of pocket	Urban	Married	Husband	Yourself	No	No/Not in chart	Up to 9 weeks	No	Firm	Viewed	Did not recieve picture	Viewed or received pic	Proceeded to abortion
Pre-law	Included	25-29	College degree or higher	White	Paid fully out of pocket	Urban	Married	Husband	Yourself	Yes	No/Not in chart	Up to 9 weeks	No	Firm	Refused	Did not recieve picture	Did not view/receive pic	Proceeded to abortion
Pre-law	Included	40+	High School or GED	White	Qualified for abortion funds	Urban	Divorced/Separated/Widowed	Friend	Yourself	No	No/Not in chart	Up to 9 weeks	No	Firm	Refused	Did not recieve picture	Did not view/receive pic	Proceeded to abortion
Pre-law	Included	20-24	Associates/Some college	White	Paid fully out of pocket	Not in chart	Never Married	Boyfriend or Fiance	Yourself	No	No/Not in chart	9 weeks to 13 weeks 6 days	No	Firm	Viewed	Did not recieve picture	Viewed or received pic	Proceeded to abortion
Post-law	Included	25-29	College degree or higher	White	Qualified for abortion funds	Urban	Divorced/Separated/Widowed	Boyfriend or Fiance	Yourself	No	No/Not in chart	14+ weeks	No	Firm	Viewed	Did not recieve picture	Viewed or received pic	Proceeded to abortion
Post-law	Included	30-39	College degree or higher	White	Paid fully out of pocket	Urban	Never Married	Boyfriend or Fiance	Yourself	No	No/Not in chart	Up to 9 weeks	No	Firm	Viewed	Recieved picture	Viewed or received pic	Proceeded to abortion
Pre-law	Included	30-39	Associates/Some college	White	Paid fully out of pocket	Urban	Married	Husband	Other/Not in chart	Not in chart	Yes	9 weeks to 13 weeks 6 days	No	Uncertain	Viewed	Did not recieve picture	Viewed or received pic	Proceeded to abortion
Pre-law	Included	25-29	College degree or higher	White	Paid fully out of pocket	Urban	Never Married	Boyfriend or Fiance	Yourself	No	No/Not in chart	Up to 9 weeks	No	Firm	Refused	Did not recieve picture	Did not view/receive pic	Proceeded to abortion
Post-law	Excluded	30-39	High School or GED	White	Paid fully out of pocket	Urban	Married	Husband	Yourself	Yes	No/Not in chart	Up to 9 weeks	No	Firm	Viewed	Did not recieve picture	Viewed or received pic	Continued pregnancy
Pre-law	Included	20-24	High School or GED	White	Paid fully out of pocket	Urban	Never Married	Boyfriend or Fiance	Yourself	No	No/Not in chart	9 weeks to 13 weeks 6 days	No	Firm	Viewed	Recieved picture	Viewed or received pic	Proceeded to abortion
Post-law	Included	20-24	Associates/Some college	White	Paid fully out of pocket	Urban	Never Married	Friend	Yourself	Yes	Yes	9 weeks to 13 weeks 6 days	No	Firm	Viewed	Did not recieve picture	Viewed or received pic	Proceeded to abortion
Post-law	Included	30-39	College degree or higher	White	Paid fully out of pocket	Urban	Never Married	Friend	Yourself	No	No/Not in chart	Up to 9 weeks	No	Firm	Viewed	Did not recieve picture	Viewed or received pic	Proceeded to abortion
Post-law	Included	25-29	Less than High School	Latina	Qualified for abortion funds	Urban	Married	Other/Not in chart	Yourself	Yes	No/Not in chart	14+ weeks	No	Firm	Viewed	Recieved picture	Viewed or received pic	Proceeded to abortion
Post-law	Included	25-29	Associates/Some college	Latina	Paid fully out of pocket	Urban	Married	Boyfriend or Fiance	Parent/Guardian	No	No/Not in chart	Up to 9 weeks	No	Uncertain	Viewed	Recieved picture	Viewed or received pic	Continued pregnancy
Post-law	Included	30-39	Associates/Some college	Black	Qualified for abortion funds	Urban	Never Married	Other/Not in chart	Yourself	Yes	No/Not in chart	Up to 9 weeks	No	Firm	Viewed	Did not recieve picture	Viewed or received pic	Proceeded to abortion
Pre-law	Included	25-29	Less than High School	Latina	Qualified for abortion funds	Urban	Married	Husband	Yourself	Yes	No/Not in chart	9 weeks to 13 weeks 6 days	No	Firm	Refused	Did not recieve picture	Did not view/receive pic	Proceeded to abortion
Pre-law	Included	20-24	High School or GED	White	Paid fully out of pocket	Urban	Never Married	Friend	Yourself	Yes	Yes	Up to 9 weeks	No	Firm	Refused	Did not recieve picture	Did not view/receive pic	Proceeded to abortion
Post-law	Included	25-29	High School or GED	White	Qualified for abortion funds	Urban	Never Married	Boyfriend or Fiance	Yourself	No	No/Not in chart	9 weeks to 13 weeks 6 days	No	Firm	Viewed	Recieved picture	Viewed or received pic	Proceeded to abortion
Pre-law	Included	<20	Less than High School	White	Paid fully out of pocket	Urban	Never Married	Boyfriend or Fiance	Yourself	No	Yes	Up to 9 weeks	No	Uncertain	Viewed	Recieved picture	Viewed or received pic	Continued pregnancy
Pre-law	Included	20-24	Associates/Some college	White	Qualified for abortion funds	Urban	Never Married	Boyfriend or Fiance	Yourself	No	Yes	Up to 9 weeks	No	Uncertain	Viewed	Recieved picture	Viewed or received pic	Continued pregnancy
Pre-law	Included	30-39	High School or GED	White	Paid fully out of pocket	Urban	Divorced/Separated/Widowed	Other/Not in chart	Yourself	Yes	Yes	Up to 9 weeks	No	Firm	Refused	Did not recieve picture	Did not view/receive pic	Proceeded to abortion
Pre-law	Included	30-39	College degree or higher	White	Paid fully out of pocket	Urban	Divorced/Separated/Widowed	Boyfriend or Fiance	Yourself	No	Yes	Up to 9 weeks	No	Firm	Viewed	Did not recieve picture	Viewed or received pic	Proceeded to abortion
Post-law	Included	30-39	Associates/Some college	White	Paid fully out of pocket	Urban	Divorced/Separated/Widowed	Friend	Yourself	Yes	No/Not in chart	Up to 9 weeks	No	Firm	Viewed	Did not recieve picture	Viewed or received pic	Proceeded to abortion
Pre-law	Included	30-39	Not in chart	White	Qualified for abortion funds	Urban	Divorced/Separated/Widowed	Boyfriend or Fiance	Yourself	Yes	Yes	Up to 9 weeks	No	Firm	Refused	Did not recieve picture	Did not view/receive pic	Proceeded to abortion
Pre-law	Included	30-39	College degree or higher	Asian	Paid fully out of pocket	Urban	Married	Husband	Yourself	Yes	No/Not in chart	Up to 9 weeks	No	Firm	Refused	Did not recieve picture	Did not view/receive pic	Proceeded to abortion
Post-law	Included	25-29	College degree or higher	White	Paid fully out of pocket	Urban	Never Married	Boyfriend or Fiance	Yourself	No	No/Not in chart	Up to 9 weeks	No	Firm	Viewed	Did not recieve picture	Viewed or received pic	Proceeded to abortion
Pre-law	Included	20-24	High School or GED	White	Paid fully out of pocket	Urban	Never Married	Boyfriend or Fiance	Yourself	Yes	No/Not in chart	Up to 9 weeks	No	Firm	Refused	Did not recieve picture	Did not view/receive pic	Proceeded to abortion
Post-law	Included	25-29	Associates/Some college	White	Paid fully out of pocket	Urban	Divorced/Separated/Widowed	Boyfriend or Fiance	Yourself	Yes	Yes	Up to 9 weeks	No	Firm	Viewed	Did not recieve picture	Viewed or received pic	Proceeded to abortion
Pre-law	Included	<20	High School or GED	Latina	Paid fully out of pocket	Urban	Never Married	Boyfriend or Fiance	Shared	No	Yes	Up to 9 weeks	No	Firm	Viewed	Recieved picture	Viewed or received pic	Proceeded to abortion
Pre-law	Included	25-29	College degree or higher	White	Paid fully out of pocket	Urban	Married	Husband	Yourself	No	No/Not in chart	Up to 9 weeks	No	Firm	Viewed	Did not recieve picture	Viewed or received pic	Proceeded to abortion
Pre-law	Included	30-39	Associates/Some college	White	Qualified for abortion funds	Urban	Never Married	Boyfriend or Fiance	Yourself	Yes	Yes	Up to 9 weeks	No	Firm	Refused	Did not recieve picture	Did not view/receive pic	Proceeded to abortion
Pre-law	Included	20-24	Associates/Some college	White	Paid fully out of pocket	Urban	Never Married	Boyfriend or Fiance	Yourself	Yes	No/Not in chart	Up to 9 weeks	No	Uncertain	Viewed	Did not recieve picture	Viewed or received pic	Continued pregnancy
Pre-law	Included	25-29	High School or GED	White	Qualified for abortion funds	Urban	Never Married	Boyfriend or Fiance	Yourself	Yes	Yes	Up to 9 weeks	No	Firm	Viewed	Recieved picture	Viewed or received pic	Proceeded to abortion
Post-law	Included	30-39	College degree or higher	Asian	Paid fully out of pocket	Urban	Married	Husband	Yourself	Yes	No/Not in chart	Up to 9 weeks	No	Firm	Viewed	Did not recieve picture	Viewed or received pic	Proceeded to abortion
Post-law	Included	20-24	Associates/Some college	White	Paid fully out of pocket	Urban	Married	Husband	Yourself	No	No/Not in chart	Up to 9 weeks	No	Firm	Viewed	Recieved picture	Viewed or received pic	Proceeded to abortion
Pre-law	Included	25-29	Associates/Some college	White	Paid fully out of pocket	Urban	Married	Husband	Yourself	No	No/Not in chart	Up to 9 weeks	No	Firm	Refused	Did not recieve picture	Did not view/receive pic	Proceeded to abortion
Post-law	Included	30-39	High School or GED	White	Paid fully out of pocket	Urban	Married	Husband	Yourself	Yes	No/Not in chart	9 weeks to 13 weeks 6 days	No	Firm	Refused	Did not recieve picture	Did not view/receive pic	Proceeded to abortion
Post-law	Included	20-24	Associates/Some college	White	Paid fully out of pocket	Urban	Never Married	Boyfriend or Fiance	Yourself	No	No/Not in chart	Up to 9 weeks	No	Firm	Viewed	Did not recieve picture	Viewed or received pic	Proceeded to abortion
Pre-law	Included	20-24	Associates/Some college	White	Qualified for abortion funds	Urban	Never Married	Boyfriend or Fiance	Yourself	No	No/Not in chart	Up to 9 weeks	No	Firm	Viewed	Did not recieve picture	Viewed or received pic	Proceeded to abortion
Post-law	Included	30-39	High School or GED	White	Paid fully out of pocket	Urban	Never Married	Friend	Yourself	Yes	No/Not in chart	9 weeks to 13 weeks 6 days	No	Firm	Viewed	Did not recieve picture	Viewed or received pic	Proceeded to abortion
Pre-law	Included	25-29	High School or GED	White	Qualified for abortion funds	Urban	Never Married	Other/Not in chart	Yourself	Yes	No/Not in chart	14+ weeks	No	Firm	Viewed	Did not recieve picture	Viewed or received pic	Proceeded to abortion
Post-law	Included	30-39	College degree or higher	Black	Paid fully out of pocket	Urban	Married	Husband	Yourself	Yes	No/Not in chart	Up to 9 weeks	No	Firm	Viewed	Not available in chart	Viewed or received pic	Proceeded to abortion
Post-law	Included	20-24	Less than High School	White	Qualified for abortion funds	Urban	Never Married	Boyfriend or Fiance	Yourself	No	Yes	Up to 9 weeks	No	Firm	Viewed	Recieved picture	Viewed or received pic	Proceeded to abortion
Post-law	Included	20-24	College degree or higher	White	Qualified for abortion funds	Urban	Never Married	Boyfriend or Fiance	Yourself	Not in chart	Yes	14+ weeks	No	Firm	Refused	Did not recieve picture	Did not view/receive pic	Proceeded to abortion
Pre-law	Included	20-24	High School or GED	White	Paid fully out of pocket	Urban	Never Married	Friend	Yourself	Yes	No/Not in chart	9 weeks to 13 weeks 6 days	No	Firm	Viewed	Recieved picture	Viewed or received pic	Proceeded to abortion
Pre-law	Included	30-39	College degree or higher	White	Qualified for abortion funds	Urban	Never Married	Other/Not in chart	Yourself	Not in chart	No/Not in chart	9 weeks to 13 weeks 6 days	No	Firm	Refused	Did not recieve picture	Did not view/receive pic	Proceeded to abortion
Pre-law	Included	30-39	High School or GED	White	Paid fully out of pocket	Urban	Divorced/Separated/Widowed	Friend	Yourself	Yes	Yes	Up to 9 weeks	No	Firm	Refused	Did not recieve picture	Did not view/receive pic	Proceeded to abortion
Post-law	Included	<20	High School or GED	White	Paid fully out of pocket	Urban	Never Married	Boyfriend or Fiance	Yourself	No	No/Not in chart	Up to 9 weeks	No	Firm	Viewed	Did not recieve picture	Viewed or received pic	Proceeded to abortion
Pre-law	Included	<20	Associates/Some college	White	Paid fully out of pocket	Urban	Never Married	Boyfriend or Fiance	Yourself	No	Yes	Up to 9 weeks	No	Firm	Viewed	Recieved picture	Viewed or received pic	Proceeded to abortion
Post-law	Included	30-39	Associates/Some college	White	Paid fully out of pocket	Urban	Divorced/Separated/Widowed	Boyfriend or Fiance	Yourself	Yes	No/Not in chart	Up to 9 weeks	No	Firm	Viewed	Did not recieve picture	Viewed or received pic	Proceeded to abortion
Pre-law	Included	30-39	College degree or higher	White	Paid fully out of pocket	Urban	Married	Husband	Yourself	Yes	No/Not in chart	Up to 9 weeks	No	Firm	Refused	Did not recieve picture	Did not view/receive pic	Proceeded to abortion
Post-law	Included	20-24	High School or GED	White	Paid fully out of pocket	Urban	Never Married	Boyfriend or Fiance	Yourself	No	Yes	Up to 9 weeks	No	Firm	Viewed	Did not recieve picture	Viewed or received pic	Proceeded to abortion
Post-law	Included	20-24	Associates/Some college	White	Paid fully out of pocket	Urban	Married	Husband	Yourself	No	Yes	Up to 9 weeks	No	Firm	Viewed	Recieved picture	Viewed or received pic	Proceeded to abortion
Post-law	Included	30-39	Associates/Some college	White	Qualified for abortion funds	Urban	Divorced/Separated/Widowed	Boyfriend or Fiance	Yourself	Yes	No/Not in chart	Up to 9 weeks	No	Firm	Viewed	Recieved picture	Viewed or received pic	Proceeded to abortion
Post-law	Included	40+	College degree or higher	White	Paid fully out of pocket	Urban	Never Married	Boyfriend or Fiance	Yourself	No	Yes	Up to 9 weeks	No	Firm	Viewed	Did not recieve picture	Viewed or received pic	Proceeded to abortion
Pre-law	Included	<20	Less than High School	White	Paid fully out of pocket	Urban	Never Married	Boyfriend or Fiance	Yourself	No	Yes	Up to 9 weeks	No	Firm	Viewed	Recieved picture	Viewed or received pic	Proceeded to abortion
Post-law	Included	30-39	Associates/Some college	White	Qualified for abortion funds	Urban	Married	Husband	Other/Not in chart	Not in chart	Yes	Up to 9 weeks	No	Firm	Viewed	Did not recieve picture	Viewed or received pic	Proceeded to abortion
Pre-law	Included	<20	Associates/Some college	White	Qualified for abortion funds	Urban	Never Married	Boyfriend or Fiance	Yourself	No	Yes	Up to 9 weeks	No	Firm	Viewed	Did not recieve picture	Viewed or received pic	Proceeded to abortion
Pre-law	Included	20-24	Associates/Some college	White	Qualified for abortion funds	Urban	Never Married	Boyfriend or Fiance	Yourself	No	No/Not in chart	Up to 9 weeks	No	Firm	Viewed	Recieved picture	Viewed or received pic	Proceeded to abortion
Post-law	Included	20-24	Associates/Some college	White	Paid fully out of pocket	Urban	Never Married	Boyfriend or Fiance	Yourself	No	Yes	Up to 9 weeks	No	Firm	Viewed	Recieved picture	Viewed or received pic	Proceeded to abortion
Post-law	Included	20-24	Associates/Some college	White	Paid fully out of pocket	Urban	Never Married	Boyfriend or Fiance	Yourself	No	Yes	Up to 9 weeks	No	Firm	Viewed	Did not recieve picture	Viewed or received pic	Continued pregnancy
Pre-law	Included	25-29	Associates/Some college	White	Paid fully out of pocket	Urban	Never Married	Friend	Yourself	No	No/Not in chart	Up to 9 weeks	No	Firm	Refused	Did not recieve picture	Did not view/receive pic	Proceeded to abortion
Pre-law	Included	30-39	High School or GED	White	Paid fully out of pocket	Urban	Divorced/Separated/Widowed	Boyfriend or Fiance	Yourself	Yes	No/Not in chart	Up to 9 weeks	No	Firm	Refused	Recieved picture	Viewed or received pic	Proceeded to abortion
Post-law	Included	40+	High School or GED	White	Paid fully out of pocket	Urban	Never Married	Boyfriend or Fiance	Yourself	Not in chart	No/Not in chart	9 weeks to 13 weeks 6 days	No	Firm	Viewed	Did not recieve picture	Viewed or received pic	Proceeded to abortion
Pre-law	Included	30-39	High School or GED	White	Paid fully out of pocket	Urban	Divorced/Separated/Widowed	Boyfriend or Fiance	Yourself	Yes	No/Not in chart	Up to 9 weeks	No	Firm	Viewed	Recieved picture	Viewed or received pic	Proceeded to abortion
Pre-law	Included	25-29	College degree or higher	White	Paid fully out of pocket	Urban	Never Married	Boyfriend or Fiance	Yourself	Not in chart	No/Not in chart	Up to 9 weeks	No	Firm	Viewed	Did not recieve picture	Viewed or received pic	Continued pregnancy
Pre-law	Included	20-24	Associates/Some college	Multiple/Other	Qualified for abortion funds	Urban	Never Married	Boyfriend or Fiance	Yourself	No	Yes	9 weeks to 13 weeks 6 days	No	Firm	Viewed	Did not recieve picture	Viewed or received pic	Proceeded to abortion
Post-law	Included	25-29	College degree or higher	White	Paid fully out of pocket	Urban	Married	Other/Not in chart	Yourself	Yes	No/Not in chart	Up to 9 weeks	No	Firm	Viewed	Did not recieve picture	Viewed or received pic	Proceeded to abortion
Pre-law	Included	25-29	Associates/Some college	White	Paid fully out of pocket	Urban	Never Married	Boyfriend or Fiance	Yourself	Yes	No/Not in chart	Up to 9 weeks	No	Firm	Viewed	Recieved picture	Viewed or received pic	Proceeded to abortion
Pre-law	Included	<20	High School or GED	White	Qualified for abortion funds	Urban	Never Married	Boyfriend or Fiance	Yourself	Not in chart	Yes	14+ weeks	No	Firm	Viewed	Did not recieve picture	Viewed or received pic	Proceeded to abortion
Pre-law	Included	30-39	College degree or higher	White	Paid fully out of pocket	Urban	Never Married	Boyfriend or Fiance	Yourself	Not in chart	Yes	Up to 9 weeks	No	Firm	Refused	Did not recieve picture	Did not view/receive pic	Proceeded to abortion
Pre-law	Included	20-24	College degree or higher	White	Qualified for abortion funds	Urban	Never Married	Boyfriend or Fiance	Yourself	Yes	Yes	Up to 9 weeks	No	Firm	Viewed	Did not recieve picture	Viewed or received pic	Proceeded to abortion
Post-law	Included	30-39	College degree or higher	White	Paid fully out of pocket	Urban	Never Married	Boyfriend or Fiance	Yourself	No	No/Not in chart	Up to 9 weeks	No	Firm	Viewed	Did not recieve picture	Viewed or received pic	Proceeded to abortion
Pre-law	Included	30-39	Associates/Some college	White	Qualified for abortion funds	Urban	Divorced/Separated/Widowed	Friend	Yourself	Yes	No/Not in chart	Up to 9 weeks	No	Firm	Refused	Recieved picture	Viewed or received pic	Proceeded to abortion
Pre-law	Included	20-24	College degree or higher	White	Paid fully out of pocket	Urban	Never Married	Friend	Yourself	Not in chart	No/Not in chart	Up to 9 weeks	No	Firm	Refused	Did not recieve picture	Did not view/receive pic	Proceeded to abortion
Pre-law	Included	25-29	College degree or higher	Not in chart	Paid fully out of pocket	Urban	Married	Husband	Yourself	Yes	Yes	Up to 9 weeks	No	Firm	Viewed	Did not recieve picture	Viewed or received pic	Proceeded to abortion
Post-law	Included	30-39	Associates/Some college	White	Paid fully out of pocket	Urban	Married	Husband	Yourself	Yes	Yes	Up to 9 weeks	Yes	Firm	Viewed	Did not recieve picture	Viewed or received pic	Proceeded to abortion
Pre-law	Included	<20	Associates/Some college	White	Paid fully out of pocket	Urban	Never Married	Boyfriend or Fiance	Yourself	No	Yes	Up to 9 weeks	No	Firm	Refused	Did not recieve picture	Did not view/receive pic	Proceeded to abortion
Post-law	Included	30-39	High School or GED	White	Qualified for abortion funds	Rural	Never Married	Friend	Yourself	Yes	No/Not in chart	Up to 9 weeks	No	Firm	Viewed	Recieved picture	Viewed or received pic	Proceeded to abortion
Post-law	Included	30-39	Associates/Some college	Black	Qualified for abortion funds	Rural	Never Married	Boyfriend or Fiance	Shared	Yes	No/Not in chart	Up to 9 weeks	No	Firm	Viewed	Did not recieve picture	Viewed or received pic	Proceeded to abortion
Pre-law	Included	30-39	College degree or higher	White	Paid fully out of pocket	Rural	Never Married	Other/Not in chart	Yourself	Yes	Yes	Up to 9 weeks	No	Firm	Viewed	Did not recieve picture	Viewed or received pic	Proceeded to abortion
Post-law	Included	30-39	College degree or higher	White	Paid fully out of pocket	Rural	Never Married	Boyfriend or Fiance	Yourself	Yes	No/Not in chart	Up to 9 weeks	No	Firm	Viewed	Did not recieve picture	Viewed or received pic	Proceeded to abortion
Post-law	Included	25-29	College degree or higher	White	Paid fully out of pocket	Rural	Never Married	Boyfriend or Fiance	Shared	No	Yes	Up to 9 weeks	No	Firm	Viewed	Recieved picture	Viewed or received pic	Proceeded to abortion
Post-law	Included	30-39	Associates/Some college	White	Paid fully out of pocket	Rural	Never Married	Boyfriend or Fiance	Yourself	No	Yes	14+ weeks	No	Firm	Viewed	Did not recieve picture	Viewed or received pic	Proceeded to abortion
Pre-law	Included	30-39	Associates/Some college	White	Paid fully out of pocket	Rural	Never Married	Other/Not in chart	Yourself	Yes	No/Not in chart	Up to 9 weeks	No	Firm	Refused	Did not recieve picture	Did not view/receive pic	Proceeded to abortion
Post-law	Included	20-24	Associates/Some college	White	Paid fully out of pocket	Rural	Never Married	Boyfriend or Fiance	Yourself	Not in chart	No/Not in chart	Up to 9 weeks	No	Firm	Viewed	Recieved picture	Viewed or received pic	Proceeded to abortion
Post-law	Included	30-39	Associates/Some college	White	Paid fully out of pocket	Rural	Never Married	Boyfriend or Fiance	Yourself	Yes	No/Not in chart	Up to 9 weeks	No	Firm	Viewed	Did not recieve picture	Viewed or received pic	Proceeded to abortion
Pre-law	Included	25-29	College degree or higher	Asian	Paid fully out of pocket	Urban	Married	Husband	Yourself	No	Yes	Up to 9 weeks	No	Firm	Viewed	Recieved picture	Viewed or received pic	Proceeded to abortion
Pre-law	Included	<20	Less than High School	Latina	Qualified for abortion funds	Urban	Never Married	Friend	Yourself	No	Yes	14+ weeks	No	Firm	Refused	Did not recieve picture	Did not view/receive pic	Continued pregnancy
Pre-law	Included	20-24	High School or GED	White	Qualified for abortion funds	Urban	Never Married	Boyfriend or Fiance	Yourself	Yes	No/Not in chart	Up to 9 weeks	No	Firm	Viewed	Recieved picture	Viewed or received pic	Proceeded to abortion
Post-law	Included	20-24	Associates/Some college	White	Paid fully out of pocket	Urban	Never Married	Boyfriend or Fiance	Yourself	No	Yes	Up to 9 weeks	No	Firm	Viewed	Recieved picture	Viewed or received pic	Proceeded to abortion
Pre-law	Included	20-24	Less than High School	White	Paid fully out of pocket	Urban	Divorced/Separated/Widowed	Friend	Yourself	No	Yes	Up to 9 weeks	No	Firm	Refused	Did not recieve picture	Did not view/receive pic	Proceeded to abortion
Pre-law	Included	20-24	High School or GED	White	Paid fully out of pocket	Urban	Never Married	Other/Not in chart	Yourself	No	No/Not in chart	9 weeks to 13 weeks 6 days	No	Firm	Refused	Did not recieve picture	Did not view/receive pic	Proceeded to abortion
Pre-law	Included	30-39	High School or GED	White	Paid fully out of pocket	Urban	Divorced/Separated/Widowed	Other/Not in chart	Yourself	Yes	Yes	Up to 9 weeks	No	Firm	Refused	Did not recieve picture	Did not view/receive pic	Proceeded to abortion
Post-law	Included	25-29	Associates/Some college	White	Paid fully out of pocket	Urban	Never Married	Boyfriend or Fiance	Yourself	Not in chart	No/Not in chart	Up to 9 weeks	No	Firm	Viewed	Recieved picture	Viewed or received pic	Proceeded to abortion
Pre-law	Included	25-29	Associates/Some college	White	Qualified for abortion funds	Urban	Never Married	Boyfriend or Fiance	Yourself	Yes	No/Not in chart	9 weeks to 13 weeks 6 days	No	Firm	Viewed	Recieved picture	Viewed or received pic	Proceeded to abortion
Pre-law	Included	25-29	High School or GED	Black	Qualified for abortion funds	Urban	Never Married	Boyfriend or Fiance	Yourself	Yes	No/Not in chart	9 weeks to 13 weeks 6 days	No	Firm	Viewed	Recieved picture	Viewed or received pic	Proceeded to abortion
Pre-law	Included	25-29	Associates/Some college	White	Qualified for abortion funds	Urban	Never Married	Ex-husband or ex-boyfriend	Yourself	No	No/Not in chart	Up to 9 weeks	No	Firm	Viewed	Did not recieve picture	Viewed or received pic	Proceeded to abortion
Pre-law	Included	20-24	Less than High School	Black	Qualified for abortion funds	Urban	Never Married	Friend	Yourself	Yes	No/Not in chart	Up to 9 weeks	No	Firm	Viewed	Recieved picture	Viewed or received pic	Continued pregnancy
Pre-law	Included	30-39	Associates/Some college	White	Paid fully out of pocket	Urban	Never Married	Boyfriend or Fiance	Yourself	No	No/Not in chart	Up to 9 weeks	No	Firm	Refused	Did not recieve picture	Did not view/receive pic	Proceeded to abortion
Pre-law	Included	30-39	College degree or higher	Asian	Paid fully out of pocket	Urban	Married	Husband	Yourself	Yes	No/Not in chart	Up to 9 weeks	No	Firm	Viewed	Did not recieve picture	Viewed or received pic	Proceeded to abortion
Pre-law	Included	40+	Associates/Some college	White	Qualified for abortion funds	Urban	Divorced/Separated/Widowed	Boyfriend or Fiance	Yourself	Yes	No/Not in chart	Up to 9 weeks	No	Firm	Refused	Did not recieve picture	Did not view/receive pic	Proceeded to abortion
Pre-law	Included	25-29	Associates/Some college	Latina	Qualified for abortion funds	Urban	Never Married	Other/Not in chart	Yourself	No	No/Not in chart	9 weeks to 13 weeks 6 days	No	Firm	Viewed	Recieved picture	Viewed or received pic	Proceeded to abortion
Post-law	Included	<20	High School or GED	Multiple/Other	Qualified for abortion funds	Urban	Never Married	Ex-husband or ex-boyfriend	Yourself	Yes	No/Not in chart	Up to 9 weeks	No	Firm	Viewed	Did not recieve picture	Viewed or received pic	Proceeded to abortion
Pre-law	Included	30-39	Associates/Some college	Black	Paid fully out of pocket	Urban	Never Married	Boyfriend or Fiance	Yourself	No	No/Not in chart	9 weeks to 13 weeks 6 days	No	Firm	Viewed	Recieved picture	Viewed or received pic	Proceeded to abortion
Post-law	Included	20-24	College degree or higher	White	Paid fully out of pocket	Urban	Never Married	Friend	Yourself	No	No/Not in chart	9 weeks to 13 weeks 6 days	No	Firm	Viewed	Recieved picture	Viewed or received pic	Continued pregnancy
Post-law	Included	25-29	College degree or higher	White	Paid fully out of pocket	Urban	Never Married	Boyfriend or Fiance	Yourself	No	Yes	Up to 9 weeks	No	Firm	Viewed	Did not recieve picture	Viewed or received pic	Proceeded to abortion
Pre-law	Included	30-39	High School or GED	White	Paid fully out of pocket	Urban	Married	Husband	Yourself	Yes	Yes	Up to 9 weeks	No	Firm	Viewed	Did not recieve picture	Viewed or received pic	Proceeded to abortion
Pre-law	Included	30-39	High School or GED	White	Paid fully out of pocket	Urban	Married	Husband	Yourself	Yes	No/Not in chart	Up to 9 weeks	No	Firm	Refused	Did not recieve picture	Did not view/receive pic	Proceeded to abortion
Pre-law	Excluded	30-39	High School or GED	White	Qualified for abortion funds	Urban	Divorced/Separated/Widowed	Boyfriend or Fiance	Yourself	No	No/Not in chart	Up to 9 weeks	No	Firm	Viewed	Recieved picture	Viewed or received pic	Continued pregnancy
Post-law	Included	25-29	Associates/Some college	White	Paid fully out of pocket	Urban	Married	Husband	Yourself	Yes	Yes	Up to 9 weeks	No	Firm	Viewed	Did not recieve picture	Viewed or received pic	Proceeded to abortion
Post-law	Included	25-29	Associates/Some college	White	Qualified for abortion funds	Urban	Married	Husband	Yourself	Yes	Yes	9 weeks to 13 weeks 6 days	No	Firm	Viewed	Did not recieve picture	Viewed or received pic	Proceeded to abortion
Pre-law	Included	20-24	High School or GED	White	Qualified for abortion funds	Urban	Never Married	Boyfriend or Fiance	Yourself	Yes	Yes	14+ weeks	No	Firm	Refused	Did not recieve picture	Did not view/receive pic	Proceeded to abortion
Pre-law	Included	20-24	Associates/Some college	White	Paid fully out of pocket	Urban	Never Married	Boyfriend or Fiance	Shared	No	Yes	Up to 9 weeks	No	Firm	Refused	Did not recieve picture	Did not view/receive pic	Proceeded to abortion
Pre-law	Included	20-24	Less than High School	White	Paid fully out of pocket	Urban	Never Married	Friend	Yourself	No	Yes	14+ weeks	No	Firm	Refused	Did not recieve picture	Did not view/receive pic	Proceeded to abortion
Post-law	Included	40+	Associates/Some college	White	Paid fully out of pocket	Urban	Divorced/Separated/Widowed	Friend	Yourself	Yes	Yes	Up to 9 weeks	No	Firm	Viewed	Did not recieve picture	Viewed or received pic	Continued pregnancy
Post-law	Included	20-24	Associates/Some college	White	Paid fully out of pocket	Rural	Never Married	Boyfriend or Fiance	Yourself	No	Yes	14+ weeks	No	Firm	Viewed	Did not recieve picture	Viewed or received pic	Proceeded to abortion
Pre-law	Included	20-24	Less than High School	Latina	Qualified for abortion funds	Rural	Never Married	Boyfriend or Fiance	Yourself	Yes	Yes	14+ weeks	No	Firm	Viewed	Did not recieve picture	Viewed or received pic	Proceeded to abortion
Post-law	Included	<20	High School or GED	White	Paid fully out of pocket	Rural	Never Married	Boyfriend or Fiance	Yourself	No	Yes	9 weeks to 13 weeks 6 days	No	Firm	Viewed	Did not recieve picture	Viewed or received pic	Proceeded to abortion
Post-law	Included	30-39	Associates/Some college	White	Qualified for abortion funds	Rural	Never Married	Friend	Yourself	Yes	No/Not in chart	Up to 9 weeks	No	Firm	Viewed	Did not recieve picture	Viewed or received pic	Proceeded to abortion
Post-law	Included	25-29	Associates/Some college	White	Paid fully out of pocket	Rural	Never Married	Boyfriend or Fiance	Yourself	No	No/Not in chart	Up to 9 weeks	No	Firm	Not available in chart	Not available in chart	Not in chart	Proceeded to abortion
Post-law	Included	30-39	High School or GED	White	Paid fully out of pocket	Rural	Never Married	Boyfriend or Fiance	Yourself	Yes	No/Not in chart	9 weeks to 13 weeks 6 days	No	Firm	Viewed	Did not recieve picture	Viewed or received pic	Proceeded to abortion
Pre-law	Included	30-39	College degree or higher	White	Qualified for abortion funds	Rural	Divorced/Separated/Widowed	Friend	Yourself	No	No/Not in chart	Up to 9 weeks	No	Firm	Refused	Did not recieve picture	Did not view/receive pic	Proceeded to abortion
Post-law	Included	<20	Associates/Some college	White	Paid fully out of pocket	Rural	Never Married	Boyfriend or Fiance	Yourself	No	No/Not in chart	Up to 9 weeks	No	Firm	Viewed	Did not recieve picture	Viewed or received pic	Proceeded to abortion
Pre-law	Included	20-24	Less than High School	White	Paid fully out of pocket	Rural	Never Married	Friend	Yourself	No	Yes	Up to 9 weeks	No	Firm	Viewed	Did not recieve picture	Viewed or received pic	Proceeded to abortion
Pre-law	Included	30-39	College degree or higher	White	Paid fully out of pocket	Rural	Married	Husband	Yourself	Yes	No/Not in chart	Up to 9 weeks	No	Firm	Refused	Did not recieve picture	Did not view/receive pic	Proceeded to abortion
Pre-law	Included	20-24	High School or GED	Latina	Paid fully out of pocket	Rural	Married	Husband	Yourself	Yes	Yes	Up to 9 weeks	No	Firm	Viewed	Did not recieve picture	Viewed or received pic	Proceeded to abortion
Pre-law	Included	25-29	Associates/Some college	White	Paid fully out of pocket	Rural	Never Married	Boyfriend or Fiance	Yourself	No	No/Not in chart	Up to 9 weeks	No	Firm	Viewed	Did not recieve picture	Viewed or received pic	Proceeded to abortion
Post-law	Included	30-39	High School or GED	White	Paid fully out of pocket	Rural	Married	Friend	Yourself	Yes	No/Not in chart	9 weeks to 13 weeks 6 days	No	Firm	Viewed	Did not recieve picture	Viewed or received pic	Proceeded to abortion
Post-law	Included	25-29	Associates/Some college	White	Qualified for abortion funds	Rural	Never Married	Boyfriend or Fiance	Yourself	Yes	No/Not in chart	Up to 9 weeks	No	Firm	Viewed	Did not recieve picture	Viewed or received pic	Proceeded to abortion
Pre-law	Included	20-24	Associates/Some college	White	Qualified for abortion funds	Rural	Divorced/Separated/Widowed	Boyfriend or Fiance	Yourself	Yes	Yes	Up to 9 weeks	No	Firm	Refused	Did not recieve picture	Did not view/receive pic	Proceeded to abortion
Pre-law	Included	30-39	Associates/Some college	White	Paid fully out of pocket	Rural	Never Married	Friend	Yourself	Yes	No/Not in chart	Up to 9 weeks	No	Firm	Viewed	Did not recieve picture	Viewed or received pic	Continued pregnancy
Pre-law	Included	20-24	High School or GED	White	Qualified for abortion funds	Rural	Never Married	Friend	Yourself	Yes	No/Not in chart	9 weeks to 13 weeks 6 days	No	Firm	Refused	Did not recieve picture	Did not view/receive pic	Proceeded to abortion
Pre-law	Included	25-29	Associates/Some college	White	Paid fully out of pocket	Rural	Never Married	Boyfriend or Fiance	Yourself	Yes	Yes	Up to 9 weeks	No	Uncertain	Viewed	Did not recieve picture	Viewed or received pic	Proceeded to abortion
Pre-law	Included	20-24	High School or GED	White	Paid fully out of pocket	Rural	Never Married	Boyfriend or Fiance	Yourself	No	Yes	Up to 9 weeks	No	Firm	Refused	Did not recieve picture	Did not view/receive pic	Proceeded to abortion
Pre-law	Included	25-29	College degree or higher	White	Paid fully out of pocket	Rural	Never Married	Boyfriend or Fiance	Yourself	No	No/Not in chart	Up to 9 weeks	No	Firm	Refused	Did not recieve picture	Did not view/receive pic	Proceeded to abortion
Pre-law	Included	40+	High School or GED	White	Paid fully out of pocket	Rural	Divorced/Separated/Widowed	Friend	Yourself	Yes	No/Not in chart	9 weeks to 13 weeks 6 days	No	Firm	Viewed	Did not recieve picture	Viewed or received pic	Proceeded to abortion
Post-law	Included	25-29	Associates/Some college	White	Paid fully out of pocket	Rural	Never Married	Boyfriend or Fiance	Yourself	Yes	Yes	Up to 9 weeks	No	Firm	Viewed	Did not recieve picture	Viewed or received pic	Proceeded to abortion
Pre-law	Included	20-24	Associates/Some college	White	Paid fully out of pocket	Urban	Never Married	Other/Not in chart	Yourself	No	No/Not in chart	Up to 9 weeks	No	Firm	Refused	Did not recieve picture	Did not view/receive pic	Proceeded to abortion
Post-law	Included	25-29	Associates/Some college	White	Qualified for abortion funds	Urban	Never Married	Friend	Yourself	Yes	Yes	Up to 9 weeks	No	Firm	Viewed	Recieved picture	Viewed or received pic	Proceeded to abortion
Post-law	Included	30-39	High School or GED	White	Paid fully out of pocket	Urban	Never Married	Boyfriend or Fiance	Yourself	Not in chart	No/Not in chart	Up to 9 weeks	No	Not in chart	Viewed	Recieved picture	Viewed or received pic	Continued pregnancy
Post-law	Included	25-29	Associates/Some college	White	Qualified for abortion funds	Urban	Never Married	Boyfriend or Fiance	Husband/Fiance/Boyfriend	Yes	No/Not in chart	Up to 9 weeks	No	Firm	Viewed	Recieved picture	Viewed or received pic	Proceeded to abortion
Post-law	Included	30-39	College degree or higher	White	Paid fully out of pocket	Urban	Married	Husband	Yourself	Yes	No/Not in chart	Up to 9 weeks	No	Firm	Viewed	Did not recieve picture	Viewed or received pic	Continued pregnancy
Post-law	Included	30-39	College degree or higher	White	Qualified for abortion funds	Urban	Divorced/Separated/Widowed	Boyfriend or Fiance	Yourself	Yes	Yes	9 weeks to 13 weeks 6 days	No	Firm	Viewed	Recieved picture	Viewed or received pic	Proceeded to abortion
Post-law	Included	30-39	Associates/Some college	White	Paid fully out of pocket	Urban	Never Married	Boyfriend or Fiance	Yourself	Not in chart	No/Not in chart	Up to 9 weeks	No	Firm	Viewed	Recieved picture	Viewed or received pic	Continued pregnancy
Pre-law	Included	20-24	Associates/Some college	White	Paid fully out of pocket	Urban	Never Married	Friend	Yourself	No	No/Not in chart	Up to 9 weeks	No	Firm	Viewed	Recieved picture	Viewed or received pic	Proceeded to abortion
Post-law	Included	30-39	College degree or higher	Asian	Paid fully out of pocket	Urban	Never Married	Friend	Yourself	No	No/Not in chart	14+ weeks	Yes	Firm	Viewed	Did not recieve picture	Viewed or received pic	Proceeded to abortion
Pre-law	Excluded	20-24	High School or GED	Black	Paid fully out of pocket	Urban	Never Married	Boyfriend or Fiance	Yourself	Yes	No/Not in chart	14+ weeks	No	Not in chart	Viewed	Recieved picture	Viewed or received pic	Continued pregnancy
Pre-law	Included	<20	High School or GED	White	Paid fully out of pocket	Urban	Never Married	Other/Not in chart	Yourself	No	No/Not in chart	Up to 9 weeks	No	Firm	Viewed	Did not recieve picture	Viewed or received pic	Proceeded to abortion
Pre-law	Included	25-29	High School or GED	White	Paid fully out of pocket	Urban	Never Married	Boyfriend or Fiance	Yourself	Yes	No/Not in chart	Up to 9 weeks	No	Firm	Refused	Did not recieve picture	Did not view/receive pic	Proceeded to abortion
Pre-law	Included	40+	Associates/Some college	White	Paid fully out of pocket	Urban	Divorced/Separated/Widowed	Boyfriend or Fiance	Yourself	Yes	Yes	Up to 9 weeks	No	Firm	Viewed	Did not recieve picture	Viewed or received pic	Proceeded to abortion
Pre-law	Excluded	30-39	Not in chart	Not in chart	Paid fully out of pocket	Urban	Married	Husband	Yourself	Yes	Yes	Not in chart	No	Not in chart	Viewed	Did not recieve picture	Viewed or received pic	Continued pregnancy
Post-law	Included	40+	College degree or higher	White	Paid fully out of pocket	Urban	Married	Boyfriend or Fiance	Yourself	Yes	No/Not in chart	Up to 9 weeks	No	Firm	Viewed	Not available in chart	Viewed or received pic	Continued pregnancy
Post-law	Included	<20	High School or GED	White	Paid fully out of pocket	Urban	Never Married	Boyfriend or Fiance	Yourself	Not in chart	No/Not in chart	Up to 9 weeks	No	Firm	Viewed	Did not recieve picture	Viewed or received pic	Proceeded to abortion
Pre-law	Included	20-24	Associates/Some college	Latina	Paid fully out of pocket	Urban	Never Married	Friend	Yourself	No	No/Not in chart	Up to 9 weeks	No	Firm	Refused	Did not recieve picture	Did not view/receive pic	Proceeded to abortion
Post-law	Included	30-39	Associates/Some college	Black	Qualified for abortion funds	Urban	Never Married	Boyfriend or Fiance	Yourself	Yes	No/Not in chart	Up to 9 weeks	No	Firm	Viewed	Recieved picture	Viewed or received pic	Proceeded to abortion
Pre-law	Included	30-39	Associates/Some college	White	Paid fully out of pocket	Urban	Married	Boyfriend or Fiance	Yourself	No	Yes	9 weeks to 13 weeks 6 days	No	Firm	Refused	Did not recieve picture	Did not view/receive pic	Proceeded to abortion
Post-law	Included	25-29	Associates/Some college	Latina	Qualified for abortion funds	Urban	Never Married	Boyfriend or Fiance	Shared	Yes	No/Not in chart	9 weeks to 13 weeks 6 days	No	Firm	Viewed	Did not recieve picture	Viewed or received pic	Proceeded to abortion
Post-law	Included	30-39	Associates/Some college	White	Qualified for abortion funds	Urban	Never Married	Friend	Yourself	Yes	Yes	Up to 9 weeks	No	Firm	Refused	Did not recieve picture	Did not view/receive pic	Proceeded to abortion
Post-law	Included	25-29	College degree or higher	White	Paid fully out of pocket	Urban	Never Married	Friend	Yourself	Yes	No/Not in chart	Up to 9 weeks	No	Firm	Viewed	Did not recieve picture	Viewed or received pic	Continued pregnancy
Pre-law	Included	25-29	Less than High School	White	Paid fully out of pocket	Urban	Never Married	Boyfriend or Fiance	Yourself	Yes	No/Not in chart	Up to 9 weeks	No	Firm	Viewed	Did not recieve picture	Viewed or received pic	Proceeded to abortion
Post-law	Included	30-39	Associates/Some college	White	Paid fully out of pocket	Urban	Never Married	Other/Not in chart	Yourself	Yes	No/Not in chart	Up to 9 weeks	No	Firm	Viewed	Did not recieve picture	Viewed or received pic	Continued pregnancy
Pre-law	Included	<20	Less than High School	White	Qualified for abortion funds	Urban	Never Married	Boyfriend or Fiance	Yourself	No	Yes	9 weeks to 13 weeks 6 days	No	Firm	Viewed	Recieved picture	Viewed or received pic	Proceeded to abortion
Pre-law	Included	20-24	Associates/Some college	White	Qualified for abortion funds	Urban	Never Married	Other/Not in chart	Yourself	Yes	Yes	Up to 9 weeks	No	Firm	Viewed	Did not recieve picture	Viewed or received pic	Proceeded to abortion
Post-law	Included	20-24	High School or GED	White	Paid fully out of pocket	Urban	Never Married	Friend	Yourself	Yes	No/Not in chart	9 weeks to 13 weeks 6 days	No	Firm	Viewed	Did not recieve picture	Viewed or received pic	Proceeded to abortion
Pre-law	Included	30-39	Associates/Some college	White	Paid fully out of pocket	Urban	Married	Husband	Yourself	Yes	No/Not in chart	Up to 9 weeks	No	Firm	Refused	Did not recieve picture	Did not view/receive pic	Proceeded to abortion
Pre-law	Included	30-39	Associates/Some college	White	Paid fully out of pocket	Urban	Divorced/Separated/Widowed	Friend	Yourself	Yes	Yes	Up to 9 weeks	No	Firm	Viewed	Recieved picture	Viewed or received pic	Proceeded to abortion
Pre-law	Included	30-39	Associates/Some college	White	Paid fully out of pocket	Rural	Divorced/Separated/Widowed	Friend	Yourself	Yes	No/Not in chart	Up to 9 weeks	No	Firm	Viewed	Did not recieve picture	Viewed or received pic	Continued pregnancy
Pre-law	Included	20-24	College degree or higher	White	Paid fully out of pocket	Rural	Never Married	Boyfriend or Fiance	Yourself	No	No/Not in chart	Up to 9 weeks	No	Firm	Refused	Did not recieve picture	Did not view/receive pic	Proceeded to abortion
Pre-law	Included	30-39	College degree or higher	White	Paid fully out of pocket	Rural	Never Married	Boyfriend or Fiance	Yourself	No	Yes	Up to 9 weeks	No	Firm	Refused	Did not recieve picture	Did not view/receive pic	Proceeded to abortion
Post-law	Included	25-29	High School or GED	Latina	Paid fully out of pocket	Rural	Married	Husband	Yourself	Yes	Yes	Up to 9 weeks	No	Firm	Viewed	Did not recieve picture	Viewed or received pic	Proceeded to abortion
Pre-law	Included	20-24	Associates/Some college	White	Paid fully out of pocket	Rural	Never Married	Boyfriend or Fiance	Yourself	Not in chart	Yes	Up to 9 weeks	No	Firm	Viewed	Recieved picture	Viewed or received pic	Continued pregnancy
Pre-law	Included	40+	Associates/Some college	White	Paid fully out of pocket	Rural	Divorced/Separated/Widowed	Boyfriend or Fiance	Yourself	Yes	No/Not in chart	Up to 9 weeks	No	Firm	Refused	Did not recieve picture	Did not view/receive pic	Proceeded to abortion
Post-law	Included	30-39	Associates/Some college	White	Paid fully out of pocket	Rural	Never Married	Boyfriend or Fiance	Yourself	Yes	No/Not in chart	Up to 9 weeks	No	Firm	Viewed	Did not recieve picture	Viewed or received pic	Proceeded to abortion
Pre-law	Included	30-39	College degree or higher	White	Paid fully out of pocket	Rural	Never Married	Boyfriend or Fiance	Yourself	No	Yes	Up to 9 weeks	No	Firm	Refused	Did not recieve picture	Did not view/receive pic	Proceeded to abortion
Pre-law	Included	30-39	High School or GED	White	Paid fully out of pocket	Rural	Married	Husband	Yourself	Yes	Yes	9 weeks to 13 weeks 6 days	No	Firm	Refused	Did not recieve picture	Did not view/receive pic	Proceeded to abortion
Pre-law	Included	<20	Associates/Some college	White	Qualified for abortion funds	Rural	Never Married	Boyfriend or Fiance	Yourself	No	Yes	Up to 9 weeks	No	Firm	Viewed	Recieved picture	Viewed or received pic	Proceeded to abortion
Post-law	Included	30-39	Associates/Some college	Latina	Qualified for abortion funds	Rural	Never Married	Other/Not in chart	Yourself	Yes	No/Not in chart	9 weeks to 13 weeks 6 days	No	Firm	Refused	Did not recieve picture	Did not view/receive pic	Proceeded to abortion
Pre-law	Included	20-24	Less than High School	White	Qualified for abortion funds	Rural	Never Married	Boyfriend or Fiance	Yourself	Yes	Yes	Up to 9 weeks	No	Firm	Refused	Did not recieve picture	Did not view/receive pic	Proceeded to abortion
Pre-law	Included	<20	High School or GED	White	Paid fully out of pocket	Rural	Never Married	Boyfriend or Fiance	Yourself	No	No/Not in chart	9 weeks to 13 weeks 6 days	No	Firm	Viewed	Recieved picture	Viewed or received pic	Proceeded to abortion
Post-law	Included	<20	Less than High School	Latina	Paid fully out of pocket	Rural	Divorced/Separated/Widowed	Boyfriend or Fiance	Yourself	Yes	Yes	9 weeks to 13 weeks 6 days	No	Firm	Viewed	Did not recieve picture	Viewed or received pic	Proceeded to abortion
Pre-law	Included	30-39	High School or GED	White	Paid fully out of pocket	Urban	Divorced/Separated/Widowed	Friend	Yourself	No	No/Not in chart	Up to 9 weeks	No	Firm	Refused	Did not recieve picture	Did not view/receive pic	Proceeded to abortion
Pre-law	Included	25-29	Associates/Some college	White	Paid fully out of pocket	Urban	Never Married	Boyfriend or Fiance	Yourself	No	No/Not in chart	Up to 9 weeks	No	Not in chart	Refused	Did not recieve picture	Did not view/receive pic	Proceeded to abortion
Pre-law	Included	<20	Less than High School	White	Paid fully out of pocket	Urban	Never Married	Boyfriend or Fiance	Yourself	No	No/Not in chart	9 weeks to 13 weeks 6 days	No	Firm	Viewed	Recieved picture	Viewed or received pic	Proceeded to abortion
Post-law	Included	30-39	College degree or higher	White	Paid fully out of pocket	Urban	Married	Husband	Yourself	Yes	Yes	Up to 9 weeks	No	Firm	Viewed	Recieved picture	Viewed or received pic	Continued pregnancy
Pre-law	Included	20-24	Associates/Some college	White	Paid fully out of pocket	Urban	Never Married	Other/Not in chart	Yourself	Yes	No/Not in chart	Up to 9 weeks	No	Firm	Viewed	Recieved picture	Viewed or received pic	Proceeded to abortion
Post-law	Excluded	30-39	Associates/Some college	White	Paid fully out of pocket	Urban	Divorced/Separated/Widowed	Friend	Yourself	Yes	No/Not in chart	9 weeks to 13 weeks 6 days	No	Firm	Refused	Did not recieve picture	Did not view/receive pic	Continued pregnancy
Pre-law	Included	30-39	High School or GED	White	Paid fully out of pocket	Urban	Not available in chart	Boyfriend or Fiance	Yourself	No	No/Not in chart	Up to 9 weeks	No	Firm	Viewed	Did not recieve picture	Viewed or received pic	Proceeded to abortion
Pre-law	Included	25-29	Associates/Some college	White	Paid fully out of pocket	Urban	Divorced/Separated/Widowed	Boyfriend or Fiance	Yourself	Yes	Yes	Up to 9 weeks	No	Firm	Refused	Did not recieve picture	Did not view/receive pic	Proceeded to abortion
Post-law	Included	20-24	High School or GED	White	Paid fully out of pocket	Urban	Never Married	Boyfriend or Fiance	Yourself	No	Yes	Up to 9 weeks	No	Firm	Viewed	Did not recieve picture	Viewed or received pic	Proceeded to abortion
Pre-law	Included	20-24	Associates/Some college	White	Paid fully out of pocket	Urban	Never Married	Boyfriend or Fiance	Yourself	Not in chart	Yes	Up to 9 weeks	No	Firm	Viewed	Recieved picture	Viewed or received pic	Proceeded to abortion
Post-law	Included	20-24	Associates/Some college	White	Paid fully out of pocket	Urban	Never Married	Boyfriend or Fiance	Yourself	No	Yes	Up to 9 weeks	No	Firm	Viewed	Recieved picture	Viewed or received pic	Continued pregnancy
Post-law	Included	25-29	High School or GED	White	Paid fully out of pocket	Urban	Never Married	Friend	Yourself	No	No/Not in chart	Up to 9 weeks	No	Firm	Viewed	Recieved picture	Viewed or received pic	Proceeded to abortion
Post-law	Included	30-39	Associates/Some college	White	Paid fully out of pocket	Urban	Never Married	Friend	Yourself	No	No/Not in chart	Up to 9 weeks	No	Firm	Viewed	Did not recieve picture	Viewed or received pic	Proceeded to abortion
Post-law	Included	20-24	High School or GED	Black	Paid fully out of pocket	Urban	Never Married	Friend	Yourself	No	No/Not in chart	9 weeks to 13 weeks 6 days	No	Firm	Viewed	Recieved picture	Viewed or received pic	Proceeded to abortion
Pre-law	Included	40+	College degree or higher	White	Paid fully out of pocket	Urban	Never Married	Boyfriend or Fiance	Shared	No	No/Not in chart	Up to 9 weeks	No	Firm	Refused	Did not recieve picture	Did not view/receive pic	Proceeded to abortion
Post-law	Included	30-39	College degree or higher	White	Paid fully out of pocket	Urban	Married	Husband	Yourself	No	No/Not in chart	9 weeks to 13 weeks 6 days	No	Firm	Viewed	Did not recieve picture	Viewed or received pic	Proceeded to abortion
Pre-law	Included	30-39	Associates/Some college	White	Paid fully out of pocket	Rural	Married	Friend	Yourself	Yes	No/Not in chart	Up to 9 weeks	No	Firm	Refused	Did not recieve picture	Did not view/receive pic	Proceeded to abortion
Pre-law	Included	20-24	Associates/Some college	Latina	Paid fully out of pocket	Rural	Never Married	Boyfriend or Fiance	Yourself	No	Yes	Up to 9 weeks	No	Firm	Viewed	Did not recieve picture	Viewed or received pic	Proceeded to abortion
Pre-law	Included	<20	Associates/Some college	White	Paid fully out of pocket	Rural	Never Married	Boyfriend or Fiance	Yourself	No	Yes	Up to 9 weeks	No	Firm	Viewed	Did not recieve picture	Viewed or received pic	Proceeded to abortion
Post-law	Excluded	25-29	Associates/Some college	White	Paid fully out of pocket	Rural	Never Married	Friend	Yourself	No	Yes	Up to 9 weeks	No	Firm	Viewed	Did not recieve picture	Viewed or received pic	Continued pregnancy
Post-law	Included	25-29	Associates/Some college	White	Paid fully out of pocket	Rural	Never Married	Boyfriend or Fiance	Yourself	Yes	No/Not in chart	9 weeks to 13 weeks 6 days	No	Firm	Viewed	Did not recieve picture	Viewed or received pic	Proceeded to abortion
Pre-law	Included	20-24	Associates/Some college	White	Paid fully out of pocket	Rural	Never Married	Boyfriend or Fiance	Yourself	No	Yes	Up to 9 weeks	No	Firm	Refused	Did not recieve picture	Did not view/receive pic	Proceeded to abortion
Pre-law	Included	30-39	Less than High School	White	Qualified for abortion funds	Rural	Married	Husband	Yourself	Yes	No/Not in chart	14+ weeks	No	Firm	Viewed	Recieved picture	Viewed or received pic	Proceeded to abortion
Post-law	Included	25-29	College degree or higher	White	Paid fully out of pocket	Urban	Never Married	Boyfriend or Fiance	Yourself	No	No/Not in chart	Up to 9 weeks	No	Firm	Viewed	Did not recieve picture	Viewed or received pic	Proceeded to abortion
Pre-law	Included	30-39	College degree or higher	White	Paid fully out of pocket	Urban	Divorced/Separated/Widowed	Boyfriend or Fiance	Yourself	Yes	No/Not in chart	Up to 9 weeks	No	Uncertain	Viewed	Did not recieve picture	Viewed or received pic	Proceeded to abortion
Pre-law	Included	25-29	College degree or higher	White	Paid fully out of pocket	Not in chart	Never Married	Boyfriend or Fiance	Yourself	No	Yes	Up to 9 weeks	No	Firm	Viewed	Did not recieve picture	Viewed or received pic	Proceeded to abortion
Pre-law	Included	30-39	College degree or higher	Asian	Paid fully out of pocket	Not in chart	Never Married	Friend	Yourself	No	No/Not in chart	Up to 9 weeks	No	Firm	Viewed	Recieved picture	Viewed or received pic	Proceeded to abortion
Pre-law	Included	<20	High School or GED	White	Paid fully out of pocket	Rural	Never Married	Boyfriend or Fiance	Yourself	No	Yes	Up to 9 weeks	No	Firm	Viewed	Did not recieve picture	Viewed or received pic	Proceeded to abortion
Post-law	Included	30-39	College degree or higher	White	Paid fully out of pocket	Urban	Never Married	Boyfriend or Fiance	Yourself	No	No/Not in chart	Up to 9 weeks	No	Firm	Refused	Did not recieve picture	Did not view/receive pic	Proceeded to abortion
Pre-law	Included	25-29	College degree or higher	White	Qualified for abortion funds	Urban	Never Married	Boyfriend or Fiance	Yourself	Yes	No/Not in chart	Up to 9 weeks	No	Firm	Viewed	Did not recieve picture	Viewed or received pic	Proceeded to abortion
Post-law	Included	20-24	College degree or higher	White	Paid fully out of pocket	Urban	Never Married	Friend	Yourself	No	No/Not in chart	Up to 9 weeks	No	Firm	Refused	Did not recieve picture	Did not view/receive pic	Proceeded to abortion
Post-law	Included	25-29	College degree or higher	White	Qualified for abortion funds	Rural	Never Married	Boyfriend or Fiance	Yourself	Not in chart	No/Not in chart	Up to 9 weeks	No	Firm	Viewed	Did not recieve picture	Viewed or received pic	Proceeded to abortion
Pre-law	Included	40+	Associates/Some college	White	Qualified for abortion funds	Rural	Married	Husband	Yourself	Yes	Yes	Up to 9 weeks	No	Firm	Refused	Did not recieve picture	Did not view/receive pic	Proceeded to abortion
Post-law	Included	<20	Less than High School	White	Qualified for abortion funds	Rural	Never Married	Boyfriend or Fiance	Shared	No	Yes	Up to 9 weeks	Yes	Firm	Viewed	Did not recieve picture	Viewed or received pic	Proceeded to abortion
Post-law	Included	25-29	High School or GED	White	Paid fully out of pocket	Rural	Married	Friend	Yourself	Yes	No/Not in chart	Up to 9 weeks	No	Firm	Viewed	Recieved picture	Viewed or received pic	Continued pregnancy
Post-law	Included	20-24	High School or GED	Black	Qualified for abortion funds	Rural	Never Married	Friend	Yourself	No	No/Not in chart	9 weeks to 13 weeks 6 days	No	Firm	Viewed	Recieved picture	Viewed or received pic	Proceeded to abortion
Pre-law	Included	30-39	College degree or higher	White	Qualified for abortion funds	Rural	Divorced/Separated/Widowed	Friend	Yourself	Yes	Yes	14+ weeks	No	Firm	Refused	Did not recieve picture	Did not view/receive pic	Proceeded to abortion
Pre-law	Included	30-39	Associates/Some college	White	Paid fully out of pocket	Rural	Divorced/Separated/Widowed	Boyfriend or Fiance	Yourself	Yes	No/Not in chart	Up to 9 weeks	No	Firm	Viewed	Did not recieve picture	Viewed or received pic	Proceeded to abortion
Pre-law	Included	30-39	Associates/Some college	White	Paid fully out of pocket	Urban	Never Married	Boyfriend or Fiance	Yourself	Yes	Yes	Up to 9 weeks	No	Firm	Refused	Did not recieve picture	Did not view/receive pic	Proceeded to abortion
Post-law	Excluded	40+	Associates/Some college	Asian	Paid fully out of pocket	Urban	Married	Husband	Yourself	Yes	Yes	Up to 9 weeks	No	Not in chart	Viewed	Recieved picture	Viewed or received pic	Continued pregnancy
Post-law	Included	25-29	Not in chart	Asian	Paid fully out of pocket	Urban	Married	Husband	Yourself	Yes	Yes	Up to 9 weeks	No	Firm	Viewed	Recieved picture	Viewed or received pic	Proceeded to abortion
Pre-law	Included	<20	Less than High School	White	Qualified for abortion funds	Urban	Never Married	Boyfriend or Fiance	Yourself	No	Yes	Up to 9 weeks	No	Firm	Viewed	Did not recieve picture	Viewed or received pic	Proceeded to abortion
Post-law	Included	30-39	Associates/Some college	White	Paid fully out of pocket	Urban	Divorced/Separated/Widowed	Boyfriend or Fiance	Yourself	Yes	No/Not in chart	9 weeks to 13 weeks 6 days	No	Firm	Refused	Did not recieve picture	Did not view/receive pic	Proceeded to abortion
Post-law	Included	30-39	High School or GED	White	Paid fully out of pocket	Urban	Divorced/Separated/Widowed	Friend	Yourself	Yes	No/Not in chart	Up to 9 weeks	No	Firm	Refused	Did not recieve picture	Did not view/receive pic	Proceeded to abortion
Post-law	Included	30-39	High School or GED	White	Paid fully out of pocket	Urban	Never Married	Friend	Yourself	Not in chart	No/Not in chart	9 weeks to 13 weeks 6 days	No	Firm	Viewed	Did not recieve picture	Viewed or received pic	Proceeded to abortion
Pre-law	Included	20-24	Associates/Some college	White	Qualified for abortion funds	Urban	Never Married	Friend	Shared	No	No/Not in chart	Up to 9 weeks	No	Firm	Viewed	Recieved picture	Viewed or received pic	Proceeded to abortion
Post-law	Included	<20	High School or GED	White	Paid fully out of pocket	Urban	Never Married	Boyfriend or Fiance	Yourself	No	Yes	Up to 9 weeks	No	Firm	Viewed	Did not recieve picture	Viewed or received pic	Proceeded to abortion
Pre-law	Included	30-39	Associates/Some college	White	Paid fully out of pocket	Urban	Married	Friend	Yourself	Yes	Yes	Up to 9 weeks	No	Firm	Refused	Did not recieve picture	Did not view/receive pic	Proceeded to abortion
Pre-law	Included	<20	Less than High School	White	Paid fully out of pocket	Urban	Never Married	Ex-husband or ex-boyfriend	Yourself	Not in chart	Yes	Up to 9 weeks	No	Firm	Viewed	Recieved picture	Viewed or received pic	Proceeded to abortion
Post-law	Included	40+	College degree or higher	White	Paid fully out of pocket	Urban	Divorced/Separated/Widowed	Boyfriend or Fiance	Yourself	Yes	No/Not in chart	Up to 9 weeks	No	Firm	Viewed	Did not recieve picture	Viewed or received pic	Proceeded to abortion
Post-law	Included	20-24	Associates/Some college	White	Paid fully out of pocket	Urban	Never Married	Boyfriend or Fiance	Yourself	No	No/Not in chart	Up to 9 weeks	No	Firm	Viewed	Recieved picture	Viewed or received pic	Proceeded to abortion
Post-law	Included	30-39	College degree or higher	White	Paid fully out of pocket	Urban	Never Married	Boyfriend or Fiance	Yourself	No	No/Not in chart	Up to 9 weeks	No	Firm	Viewed	Did not recieve picture	Viewed or received pic	Proceeded to abortion
Pre-law	Included	<20	Less than High School	White	Paid fully out of pocket	Urban	Never Married	Boyfriend or Fiance	Yourself	No	Yes	Up to 9 weeks	No	Firm	Viewed	Did not recieve picture	Viewed or received pic	Proceeded to abortion
Pre-law	Included	40+	Less than High School	Asian	Paid fully out of pocket	Urban	Divorced/Separated/Widowed	Boyfriend or Fiance	Yourself	Yes	Yes	Up to 9 weeks	No	Firm	Refused	Did not recieve picture	Did not view/receive pic	Proceeded to abortion
Pre-law	Included	25-29	Not in chart	Asian	Qualified for abortion funds	Urban	Married	Husband	Yourself	No	Yes	Up to 9 weeks	No	Firm	Refused	Did not recieve picture	Did not view/receive pic	Proceeded to abortion
Post-law	Included	20-24	Associates/Some college	White	Qualified for abortion funds	Urban	Never Married	Boyfriend or Fiance	Yourself	Yes	No/Not in chart	9 weeks to 13 weeks 6 days	No	Firm	Viewed	Recieved picture	Viewed or received pic	Proceeded to abortion
Post-law	Included	<20	Less than High School	White	Paid fully out of pocket	Urban	Never Married	Other/Not in chart	Yourself	No	Yes	14+ weeks	No	Firm	Viewed	Did not recieve picture	Viewed or received pic	Proceeded to abortion
Post-law	Included	<20	High School or GED	White	Qualified for abortion funds	Urban	Never Married	Boyfriend or Fiance	Yourself	No	Yes	Up to 9 weeks	No	Firm	Viewed	Did not recieve picture	Viewed or received pic	Proceeded to abortion
Post-law	Included	20-24	Associates/Some college	White	Paid fully out of pocket	Urban	Never Married	Boyfriend or Fiance	Yourself	No	Yes	Up to 9 weeks	No	Firm	Viewed	Did not recieve picture	Viewed or received pic	Proceeded to abortion
Post-law	Included	20-24	Associates/Some college	White	Paid fully out of pocket	Urban	Never Married	Boyfriend or Fiance	Yourself	No	Yes	Up to 9 weeks	No	Firm	Viewed	Did not recieve picture	Viewed or received pic	Continued pregnancy
Post-law	Excluded	<20	Associates/Some college	White	Paid fully out of pocket	Urban	Never Married	Boyfriend or Fiance	Yourself	No	Yes	14+ weeks	No	Not in chart	Refused	Did not recieve picture	Did not view/receive pic	Continued pregnancy
Post-law	Included	30-39	High School or GED	White	Qualified for abortion funds	Urban	Divorced/Separated/Widowed	Boyfriend or Fiance	Husband/Fiance/Boyfriend	Yes	No/Not in chart	Up to 9 weeks	No	Firm	Viewed	Did not recieve picture	Viewed or received pic	Proceeded to abortion
Pre-law	Included	25-29	Associates/Some college	White	Qualified for abortion funds	Urban	Never Married	Boyfriend or Fiance	Yourself	No	No/Not in chart	9 weeks to 13 weeks 6 days	No	Uncertain	Refused	Did not recieve picture	Did not view/receive pic	Proceeded to abortion
Post-law	Included	30-39	College degree or higher	White	Paid fully out of pocket	Urban	Divorced/Separated/Widowed	Boyfriend or Fiance	Yourself	Yes	No/Not in chart	Up to 9 weeks	No	Firm	Viewed	Did not recieve picture	Viewed or received pic	Proceeded to abortion
Post-law	Included	<20	College degree or higher	White	Paid fully out of pocket	Urban	Never Married	Friend	Yourself	No	No/Not in chart	Up to 9 weeks	No	Firm	Viewed	Did not recieve picture	Viewed or received pic	Proceeded to abortion
Post-law	Included	<20	Less than High School	Not in chart	Paid fully out of pocket	Urban	Never Married	Boyfriend or Fiance	Yourself	Not in chart	Yes	14+ weeks	No	Firm	Viewed	Did not recieve picture	Viewed or received pic	Proceeded to abortion
Post-law	Included	25-29	College degree or higher	White	Paid fully out of pocket	Urban	Never Married	Other/Not in chart	Yourself	No	No/Not in chart	Up to 9 weeks	No	Firm	Viewed	Did not recieve picture	Viewed or received pic	Proceeded to abortion
Post-law	Included	20-24	High School or GED	White	Paid fully out of pocket	Urban	Never Married	Boyfriend or Fiance	Yourself	No	No/Not in chart	Up to 9 weeks	No	Firm	Viewed	Did not recieve picture	Viewed or received pic	Proceeded to abortion
Post-law	Included	25-29	Associates/Some college	White	Qualified for abortion funds	Urban	Never Married	Friend	Yourself	Yes	No/Not in chart	9 weeks to 13 weeks 6 days	No	Firm	Viewed	Did not recieve picture	Viewed or received pic	Proceeded to abortion
Pre-law	Included	20-24	Associates/Some college	White	Qualified for abortion funds	Urban	Never Married	Boyfriend or Fiance	Yourself	No	Yes	9 weeks to 13 weeks 6 days	No	Firm	Refused	Recieved picture	Viewed or received pic	Proceeded to abortion
Pre-law	Included	30-39	College degree or higher	Asian	Paid fully out of pocket	Urban	Never Married	Boyfriend or Fiance	Yourself	Yes	No/Not in chart	9 weeks to 13 weeks 6 days	No	Firm	Viewed	Recieved picture	Viewed or received pic	Proceeded to abortion
Post-law	Included	<20	Less than High School	White	Paid fully out of pocket	Urban	Never Married	Boyfriend or Fiance	Yourself	Not in chart	Yes	Up to 9 weeks	No	Firm	Viewed	Did not recieve picture	Viewed or received pic	Proceeded to abortion
Pre-law	Included	20-24	Associates/Some college	White	Paid fully out of pocket	Urban	Never Married	Boyfriend or Fiance	Yourself	No	Yes	Up to 9 weeks	No	Firm	Refused	Did not recieve picture	Did not view/receive pic	Proceeded to abortion
Pre-law	Included	20-24	Associates/Some college	White	Paid fully out of pocket	Urban	Never Married	Boyfriend or Fiance	Yourself	No	Yes	Up to 9 weeks	No	Firm	Refused	Did not recieve picture	Did not view/receive pic	Proceeded to abortion
Post-law	Excluded	<20	Associates/Some college	White	Paid fully out of pocket	Urban	Never Married	Boyfriend or Fiance	Yourself	No	No/Not in chart	14+ weeks	No	Not in chart	Refused	Did not recieve picture	Did not view/receive pic	Continued pregnancy
Pre-law	Included	30-39	College degree or higher	Multiple/Other	Paid fully out of pocket	Urban	Divorced/Separated/Widowed	Boyfriend or Fiance	Yourself	Yes	No/Not in chart	Up to 9 weeks	No	Firm	Viewed	Did not recieve picture	Viewed or received pic	Proceeded to abortion
Post-law	Included	30-39	Associates/Some college	White	Qualified for abortion funds	Urban	Never Married	Boyfriend or Fiance	Yourself	Yes	No/Not in chart	Up to 9 weeks	No	Firm	Viewed	Did not recieve picture	Viewed or received pic	Proceeded to abortion
Pre-law	Included	<20	High School or GED	White	Qualified for abortion funds	Urban	Never Married	Friend	Yourself	Not in chart	No/Not in chart	14+ weeks	No	Firm	Viewed	Recieved picture	Viewed or received pic	Proceeded to abortion
Post-law	Included	25-29	College degree or higher	Black	Paid fully out of pocket	Urban	Never Married	Boyfriend or Fiance	Yourself	No	Yes	Up to 9 weeks	No	Firm	Viewed	Did not recieve picture	Viewed or received pic	Continued pregnancy
Post-law	Included	20-24	Associates/Some college	Latina	Paid fully out of pocket	Urban	Never Married	Boyfriend or Fiance	Yourself	No	No/Not in chart	Up to 9 weeks	No	Firm	Viewed	Did not recieve picture	Viewed or received pic	Proceeded to abortion
Pre-law	Included	25-29	Associates/Some college	White	Paid fully out of pocket	Urban	Never Married	Boyfriend or Fiance	Yourself	Yes	No/Not in chart	Up to 9 weeks	No	Firm	Refused	Did not recieve picture	Did not view/receive pic	Continued pregnancy
Post-law	Included	30-39	Associates/Some college	White	Paid fully out of pocket	Urban	Married	Husband	Yourself	Yes	No/Not in chart	Up to 9 weeks	Yes	Firm	Viewed	Recieved picture	Viewed or received pic	Proceeded to abortion
Pre-law	Included	<20	Less than High School	White	Paid fully out of pocket	Urban	Never Married	Boyfriend or Fiance	Yourself	No	No/Not in chart	Up to 9 weeks	No	Firm	Viewed	Recieved picture	Viewed or received pic	Proceeded to abortion
Pre-law	Included	25-29	High School or GED	White	Paid fully out of pocket	Urban	Married	Husband	Other/Not in chart	Yes	No/Not in chart	Up to 9 weeks	No	Uncertain	Refused	Did not recieve picture	Did not view/receive pic	Continued pregnancy
Post-law	Included	30-39	College degree or higher	White	Qualified for abortion funds	Urban	Divorced/Separated/Widowed	Other/Not in chart	Yourself	No	No/Not in chart	Up to 9 weeks	No	Firm	Viewed	Did not recieve picture	Viewed or received pic	Proceeded to abortion
Pre-law	Included	30-39	College degree or higher	White	Paid fully out of pocket	Urban	Divorced/Separated/Widowed	Boyfriend or Fiance	Yourself	Yes	Yes	9 weeks to 13 weeks 6 days	No	Firm	Viewed	Recieved picture	Viewed or received pic	Proceeded to abortion
Post-law	Included	20-24	Associates/Some college	White	Paid fully out of pocket	Urban	Never Married	Boyfriend or Fiance	Yourself	No	Yes	Up to 9 weeks	No	Firm	Viewed	Recieved picture	Viewed or received pic	Proceeded to abortion
Post-law	Included	30-39	College degree or higher	White	Paid fully out of pocket	Urban	Married	Husband	Yourself	Yes	No/Not in chart	Up to 9 weeks	No	Firm	Viewed	Did not recieve picture	Viewed or received pic	Proceeded to abortion
Pre-law	Included	40+	High School or GED	White	Paid fully out of pocket	Urban	Married	Husband	Yourself	Yes	No/Not in chart	Up to 9 weeks	No	Firm	Viewed	Did not recieve picture	Viewed or received pic	Proceeded to abortion
Post-law	Included	<20	Less than High School	White	Qualified for abortion funds	Urban	Never Married	Boyfriend or Fiance	Yourself	No	Yes	Up to 9 weeks	No	Firm	Viewed	Recieved picture	Viewed or received pic	Proceeded to abortion
Post-law	Included	30-39	High School or GED	White	Qualified for abortion funds	Urban	Never Married	Boyfriend or Fiance	Yourself	Yes	Yes	Up to 9 weeks	No	Firm	Viewed	Did not recieve picture	Viewed or received pic	Proceeded to abortion
Post-law	Included	20-24	College degree or higher	White	Paid fully out of pocket	Urban	Never Married	Friend	Yourself	No	No/Not in chart	Up to 9 weeks	No	Uncertain	Viewed	Recieved picture	Viewed or received pic	Proceeded to abortion
Pre-law	Included	25-29	Associates/Some college	White	Paid fully out of pocket	Urban	Divorced/Separated/Widowed	Boyfriend or Fiance	Yourself	Yes	No/Not in chart	Up to 9 weeks	No	Firm	Refused	Did not recieve picture	Did not view/receive pic	Proceeded to abortion
Pre-law	Included	25-29	College degree or higher	White	Paid fully out of pocket	Urban	Never Married	Boyfriend or Fiance	Yourself	Not in chart	Yes	Up to 9 weeks	No	Not in chart	Viewed	Did not recieve picture	Viewed or received pic	Continued pregnancy
Post-law	Included	30-39	College degree or higher	White	Paid fully out of pocket	Urban	Never Married	Boyfriend or Fiance	Yourself	Yes	No/Not in chart	Up to 9 weeks	No	Not in chart	Viewed	Recieved picture	Viewed or received pic	Proceeded to abortion
Post-law	Included	30-39	Associates/Some college	White	Paid fully out of pocket	Urban	Married	Husband	Yourself	Yes	No/Not in chart	Up to 9 weeks	No	Firm	Viewed	Did not recieve picture	Viewed or received pic	Proceeded to abortion
Post-law	Included	30-39	College degree or higher	Asian	Paid fully out of pocket	Urban	Never Married	Boyfriend or Fiance	Yourself	Yes	No/Not in chart	Up to 9 weeks	No	Firm	Viewed	Recieved picture	Viewed or received pic	Proceeded to abortion
Pre-law	Included	25-29	Associates/Some college	White	Paid fully out of pocket	Urban	Never Married	Other/Not in chart	Yourself	No	No/Not in chart	Up to 9 weeks	No	Firm	Viewed	Did not recieve picture	Viewed or received pic	Proceeded to abortion
Post-law	Included	20-24	College degree or higher	Black	Paid fully out of pocket	Urban	Never Married	Friend	Yourself	No	No/Not in chart	Up to 9 weeks	No	Firm	Viewed	Did not recieve picture	Viewed or received pic	Proceeded to abortion
Pre-law	Included	20-24	Associates/Some college	White	Paid fully out of pocket	Urban	Never Married	Boyfriend or Fiance	Yourself	No	No/Not in chart	9 weeks to 13 weeks 6 days	No	Firm	Refused	Did not recieve picture	Did not view/receive pic	Proceeded to abortion
Post-law	Included	25-29	College degree or higher	White	Paid fully out of pocket	Urban	Never Married	Boyfriend or Fiance	Yourself	No	No/Not in chart	9 weeks to 13 weeks 6 days	No	Not in chart	Viewed	Recieved picture	Viewed or received pic	Continued pregnancy
Pre-law	Included	40+	Associates/Some college	White	Paid fully out of pocket	Urban	Divorced/Separated/Widowed	Boyfriend or Fiance	Yourself	Yes	No/Not in chart	Up to 9 weeks	No	Firm	Viewed	Did not recieve picture	Viewed or received pic	Proceeded to abortion
Pre-law	Included	20-24	Associates/Some college	Asian	Paid fully out of pocket	Urban	Married	Husband	Shared	No	No/Not in chart	Up to 9 weeks	No	Firm	Viewed	Recieved picture	Viewed or received pic	Proceeded to abortion
Pre-law	Included	30-39	College degree or higher	White	Paid fully out of pocket	Urban	Married	Husband	Yourself	Yes	Yes	Up to 9 weeks	No	Firm	Viewed	Recieved picture	Viewed or received pic	Proceeded to abortion
Post-law	Included	30-39	High School or GED	Latina	Paid fully out of pocket	Urban	Married	Husband	Yourself	Yes	Yes	14+ weeks	No	Firm	Refused	Did not recieve picture	Did not view/receive pic	Continued pregnancy
Post-law	Included	30-39	Associates/Some college	Black	Paid fully out of pocket	Urban	Never Married	Boyfriend or Fiance	Yourself	Yes	Yes	Up to 9 weeks	Yes	Firm	Viewed	Recieved picture	Viewed or received pic	Proceeded to abortion
Pre-law	Included	20-24	Associates/Some college	White	Paid fully out of pocket	Urban	Never Married	Boyfriend or Fiance	Yourself	No	No/Not in chart	Up to 9 weeks	No	Firm	Refused	Did not recieve picture	Did not view/receive pic	Proceeded to abortion
Post-law	Included	30-39	Associates/Some college	Asian	Paid fully out of pocket	Urban	Married	Husband	Yourself	Yes	No/Not in chart	Up to 9 weeks	No	Firm	Viewed	Did not recieve picture	Viewed or received pic	Proceeded to abortion
Pre-law	Included	30-39	College degree or higher	Black	Paid fully out of pocket	Urban	Married	Husband	Shared	Yes	No/Not in chart	Up to 9 weeks	No	Firm	Viewed	Recieved picture	Viewed or received pic	Proceeded to abortion
Pre-law	Included	30-39	Associates/Some college	Asian	Paid fully out of pocket	Urban	Married	Husband	Yourself	Yes	Yes	Up to 9 weeks	No	Firm	Refused	Did not recieve picture	Did not view/receive pic	Proceeded to abortion
Pre-law	Included	40+	College degree or higher	White	Paid fully out of pocket	Urban	Divorced/Separated/Widowed	Boyfriend or Fiance	Yourself	Yes	Yes	Up to 9 weeks	No	Firm	Viewed	Did not recieve picture	Viewed or received pic	Proceeded to abortion
Pre-law	Included	<20	High School or GED	White	Paid fully out of pocket	Urban	Never Married	Boyfriend or Fiance	Yourself	Not in chart	Yes	Up to 9 weeks	No	Firm	Refused	Did not recieve picture	Did not view/receive pic	Continued pregnancy
Post-law	Included	40+	College degree or higher	Black	Paid fully out of pocket	Urban	Never Married	Friend	Yourself	No	No/Not in chart	14+ weeks	No	Firm	Viewed	Recieved picture	Viewed or received pic	Proceeded to abortion
Post-law	Included	<20	High School or GED	White	Qualified for abortion funds	Urban	Never Married	Other/Not in chart	Yourself	Yes	No/Not in chart	9 weeks to 13 weeks 6 days	No	Firm	Viewed	Did not recieve picture	Viewed or received pic	Proceeded to abortion
Pre-law	Included	20-24	Less than High School	White	Paid fully out of pocket	Urban	Divorced/Separated/Widowed	Boyfriend or Fiance	Yourself	No	No/Not in chart	9 weeks to 13 weeks 6 days	No	Firm	Viewed	Did not recieve picture	Viewed or received pic	Proceeded to abortion
Post-law	Included	30-39	Associates/Some college	White	Paid fully out of pocket	Urban	Divorced/Separated/Widowed	Other/Not in chart	Yourself	Yes	No/Not in chart	Up to 9 weeks	No	Firm	Viewed	Did not recieve picture	Viewed or received pic	Proceeded to abortion
Pre-law	Included	40+	Associates/Some college	White	Paid fully out of pocket	Urban	Married	Husband	Yourself	Yes	Yes	Up to 9 weeks	No	Firm	Viewed	Did not recieve picture	Viewed or received pic	Proceeded to abortion
Post-law	Included	20-24	High School or GED	Black	Paid fully out of pocket	Urban	Never Married	Boyfriend or Fiance	Yourself	Yes	No/Not in chart	9 weeks to 13 weeks 6 days	No	Firm	Viewed	Recieved picture	Viewed or received pic	Proceeded to abortion
Post-law	Included	20-24	Associates/Some college	White	Paid fully out of pocket	Urban	Never Married	Boyfriend or Fiance	Yourself	No	Yes	Up to 9 weeks	No	Firm	Viewed	Recieved picture	Viewed or received pic	Proceeded to abortion
Pre-law	Included	40+	College degree or higher	White	Paid fully out of pocket	Urban	Married	Husband	Yourself	Yes	No/Not in chart	Up to 9 weeks	No	Firm	Viewed	Did not recieve picture	Viewed or received pic	Continued pregnancy
Pre-law	Included	40+	Associates/Some college	Asian	Paid fully out of pocket	Urban	Married	Husband	Yourself	Yes	Yes	Up to 9 weeks	No	Firm	Viewed	Did not recieve picture	Viewed or received pic	Proceeded to abortion
Pre-law	Included	30-39	Associates/Some college	White	Qualified for abortion funds	Urban	Married	Husband	Yourself	Yes	No/Not in chart	9 weeks to 13 weeks 6 days	No	Firm	Refused	Did not recieve picture	Did not view/receive pic	Proceeded to abortion
Pre-law	Included	30-39	Associates/Some college	White	Paid fully out of pocket	Urban	Married	Husband	Yourself	Yes	No/Not in chart	9 weeks to 13 weeks 6 days	No	Firm	Viewed	Recieved picture	Viewed or received pic	Proceeded to abortion
Pre-law	Included	30-39	College degree or higher	Not in chart	Paid fully out of pocket	Urban	Married	Husband	Other/Not in chart	Yes	Yes	Up to 9 weeks	No	Firm	Refused	Did not recieve picture	Did not view/receive pic	Proceeded to abortion
Pre-law	Included	<20	Less than High School	Multiple/Other	Qualified for abortion funds	Urban	Never Married	Boyfriend or Fiance	Yourself	No	No/Not in chart	Up to 9 weeks	No	Firm	Viewed	Did not recieve picture	Viewed or received pic	Proceeded to abortion
Post-law	Included	30-39	College degree or higher	Not in chart	Paid fully out of pocket	Urban	Married	Husband	Yourself	Yes	Yes	Up to 9 weeks	No	Firm	Viewed	Did not recieve picture	Viewed or received pic	Proceeded to abortion
Post-law	Included	20-24	Less than High School	Black	Qualified for abortion funds	Not in chart	Never Married	Friend	Yourself	No	No/Not in chart	9 weeks to 13 weeks 6 days	No	Firm	Viewed	Did not recieve picture	Viewed or received pic	Proceeded to abortion
Pre-law	Included	20-24	High School or GED	White	Paid fully out of pocket	Rural	Never Married	Boyfriend or Fiance	Yourself	No	Yes	Up to 9 weeks	No	Firm	Viewed	Did not recieve picture	Viewed or received pic	Proceeded to abortion
Pre-law	Included	30-39	Associates/Some college	White	Qualified for abortion funds	Rural	Divorced/Separated/Widowed	Friend	Yourself	Yes	No/Not in chart	Up to 9 weeks	No	Firm	Refused	Did not recieve picture	Did not view/receive pic	Proceeded to abortion
Post-law	Included	<20	High School or GED	White	Qualified for abortion funds	Urban	Never Married	Boyfriend or Fiance	Yourself	Not in chart	No/Not in chart	14+ weeks	No	Firm	Viewed	Did not recieve picture	Viewed or received pic	Proceeded to abortion
Pre-law	Included	<20	High School or GED	White	Paid fully out of pocket	Urban	Never Married	Boyfriend or Fiance	Yourself	Yes	Yes	9 weeks to 13 weeks 6 days	No	Uncertain	Viewed	Recieved picture	Viewed or received pic	Proceeded to abortion
Pre-law	Included	<20	Less than High School	Latina	Paid fully out of pocket	Urban	Never Married	Other/Not in chart	Yourself	No	Yes	9 weeks to 13 weeks 6 days	No	Firm	Refused	Did not recieve picture	Did not view/receive pic	Continued pregnancy
Pre-law	Included	<20	Less than High School	White	Paid fully out of pocket	Urban	Never Married	Other/Not in chart	Yourself	No	No/Not in chart	9 weeks to 13 weeks 6 days	No	Firm	Viewed	Recieved picture	Viewed or received pic	Proceeded to abortion
Pre-law	Included	25-29	Associates/Some college	White	Paid fully out of pocket	Urban	Never Married	Boyfriend or Fiance	Yourself	No	No/Not in chart	14+ weeks	No	Firm	Refused	Did not recieve picture	Did not view/receive pic	Proceeded to abortion
Pre-law	Included	25-29	College degree or higher	White	Paid fully out of pocket	Urban	Never Married	Boyfriend or Fiance	Yourself	Yes	No/Not in chart	Up to 9 weeks	No	Firm	Refused	Did not recieve picture	Did not view/receive pic	Proceeded to abortion
Pre-law	Included	20-24	Associates/Some college	White	Paid fully out of pocket	Urban	Never Married	Boyfriend or Fiance	Yourself	No	Yes	9 weeks to 13 weeks 6 days	No	Firm	Viewed	Recieved picture	Viewed or received pic	Proceeded to abortion
Pre-law	Included	30-39	Associates/Some college	White	Paid fully out of pocket	Urban	Married	Husband	Yourself	Yes	No/Not in chart	Up to 9 weeks	No	Firm	Viewed	Did not recieve picture	Viewed or received pic	Proceeded to abortion
Pre-law	Included	<20	Associates/Some college	White	Paid fully out of pocket	Urban	Never Married	Boyfriend or Fiance	Yourself	No	No/Not in chart	Up to 9 weeks	No	Firm	Viewed	Did not recieve picture	Viewed or received pic	Proceeded to abortion
Post-law	Included	30-39	Less than High School	Latina	Qualified for abortion funds	Urban	Married	Husband	Yourself	No	No/Not in chart	Up to 9 weeks	No	Firm	Viewed	Did not recieve picture	Viewed or received pic	Proceeded to abortion
Post-law	Included	25-29	Associates/Some college	White	Paid fully out of pocket	Urban	Divorced/Separated/Widowed	Friend	Yourself	No	No/Not in chart	Up to 9 weeks	No	Firm	Viewed	Recieved picture	Viewed or received pic	Proceeded to abortion
Pre-law	Included	<20	Associates/Some college	White	Qualified for abortion funds	Urban	Never Married	Boyfriend or Fiance	Yourself	No	No/Not in chart	14+ weeks	No	Firm	Viewed	Recieved picture	Viewed or received pic	Proceeded to abortion
Pre-law	Included	30-39	College degree or higher	White	Paid fully out of pocket	Urban	Never Married	Friend	Yourself	Yes	No/Not in chart	Up to 9 weeks	No	Firm	Refused	Did not recieve picture	Did not view/receive pic	Proceeded to abortion
Post-law	Included	30-39	Associates/Some college	White	Qualified for abortion funds	Urban	Never Married	Boyfriend or Fiance	Yourself	Yes	No/Not in chart	Up to 9 weeks	No	Firm	Viewed	Did not recieve picture	Viewed or received pic	Proceeded to abortion
Post-law	Included	25-29	Associates/Some college	White	Paid fully out of pocket	Urban	Divorced/Separated/Widowed	Other/Not in chart	Yourself	No	No/Not in chart	Up to 9 weeks	No	Firm	Viewed	Did not recieve picture	Viewed or received pic	Proceeded to abortion
Pre-law	Included	20-24	High School or GED	Black	Qualified for abortion funds	Urban	Never Married	Boyfriend or Fiance	Yourself	No	No/Not in chart	9 weeks to 13 weeks 6 days	No	Firm	Viewed	Recieved picture	Viewed or received pic	Proceeded to abortion
Post-law	Included	30-39	College degree or higher	White	Qualified for abortion funds	Urban	Divorced/Separated/Widowed	Boyfriend or Fiance	Yourself	Yes	No/Not in chart	Up to 9 weeks	No	Firm	Viewed	Did not recieve picture	Viewed or received pic	Proceeded to abortion
Pre-law	Included	25-29	Associates/Some college	Latina	Qualified for abortion funds	Urban	Never Married	Boyfriend or Fiance	Yourself	No	No/Not in chart	Up to 9 weeks	No	Firm	Viewed	Did not recieve picture	Viewed or received pic	Proceeded to abortion
Post-law	Included	<20	High School or GED	White	Qualified for abortion funds	Urban	Never Married	Boyfriend or Fiance	Yourself	Not in chart	Yes	Up to 9 weeks	No	Firm	Refused	Did not recieve picture	Did not view/receive pic	Proceeded to abortion
Pre-law	Included	30-39	Associates/Some college	Latina	Paid fully out of pocket	Urban	Divorced/Separated/Widowed	Boyfriend or Fiance	Yourself	No	No/Not in chart	Up to 9 weeks	No	Firm	Viewed	Did not recieve picture	Viewed or received pic	Proceeded to abortion
Post-law	Included	30-39	High School or GED	White	Paid fully out of pocket	Urban	Divorced/Separated/Widowed	Boyfriend or Fiance	Yourself	Yes	Yes	9 weeks to 13 weeks 6 days	No	Firm	Viewed	Recieved picture	Viewed or received pic	Proceeded to abortion
Post-law	Included	20-24	Associates/Some college	Asian	Paid fully out of pocket	Urban	Married	Boyfriend or Fiance	Yourself	Not in chart	Yes	Up to 9 weeks	No	Firm	Viewed	Did not recieve picture	Viewed or received pic	Proceeded to abortion
Pre-law	Included	25-29	College degree or higher	White	Qualified for abortion funds	Urban	Never Married	Friend	Yourself	No	No/Not in chart	Up to 9 weeks	No	Firm	Refused	Did not recieve picture	Did not view/receive pic	Proceeded to abortion
Pre-law	Included	<20	Less than High School	Latina	Paid fully out of pocket	Urban	Never Married	Other/Not in chart	Yourself	No	No/Not in chart	9 weeks to 13 weeks 6 days	No	Firm	Refused	Did not recieve picture	Did not view/receive pic	Proceeded to abortion
Pre-law	Included	30-39	College degree or higher	White	Qualified for abortion funds	Urban	Never Married	Boyfriend or Fiance	Yourself	Yes	Yes	Up to 9 weeks	No	Firm	Viewed	Did not recieve picture	Viewed or received pic	Proceeded to abortion
Post-law	Included	20-24	High School or GED	White	Qualified for abortion funds	Urban	Never Married	Boyfriend or Fiance	Yourself	Yes	No/Not in chart	Up to 9 weeks	No	Firm	Viewed	Did not recieve picture	Viewed or received pic	Continued pregnancy
Pre-law	Included	20-24	High School or GED	White	Qualified for abortion funds	Urban	Never Married	Boyfriend or Fiance	Yourself	Yes	Yes	9 weeks to 13 weeks 6 days	No	Firm	Refused	Did not recieve picture	Did not view/receive pic	Proceeded to abortion
Post-law	Included	20-24	Less than High School	White	Qualified for abortion funds	Urban	Never Married	Friend	Yourself	No	Yes	Up to 9 weeks	No	Firm	Viewed	Did not recieve picture	Viewed or received pic	Continued pregnancy
Pre-law	Included	30-39	Less than High School	Latina	Qualified for abortion funds	Urban	Married	Husband	Yourself	Not in chart	No/Not in chart	Up to 9 weeks	No	Firm	Viewed	Recieved picture	Viewed or received pic	Proceeded to abortion
Post-law	Included	20-24	Associates/Some college	White	Paid fully out of pocket	Urban	Never Married	Boyfriend or Fiance	Yourself	Yes	No/Not in chart	Up to 9 weeks	No	Firm	Viewed	Did not recieve picture	Viewed or received pic	Proceeded to abortion
Pre-law	Included	25-29	High School or GED	White	Qualified for abortion funds	Urban	Never Married	Boyfriend or Fiance	Yourself	Yes	Yes	Up to 9 weeks	No	Firm	Refused	Did not recieve picture	Did not view/receive pic	Proceeded to abortion
Post-law	Included	20-24	Associates/Some college	White	Qualified for abortion funds	Urban	Never Married	Ex-husband or ex-boyfriend	Yourself	Yes	No/Not in chart	Up to 9 weeks	No	Firm	Viewed	Did not recieve picture	Viewed or received pic	Proceeded to abortion
Pre-law	Included	30-39	College degree or higher	Asian	Paid fully out of pocket	Urban	Married	Husband	Yourself	Yes	Yes	Up to 9 weeks	No	Firm	Viewed	Did not recieve picture	Viewed or received pic	Proceeded to abortion
Post-law	Included	<20	Less than High School	White	Paid fully out of pocket	Urban	Never Married	Boyfriend or Fiance	Yourself	No	No/Not in chart	9 weeks to 13 weeks 6 days	No	Firm	Viewed	Did not recieve picture	Viewed or received pic	Proceeded to abortion
Pre-law	Included	25-29	College degree or higher	White	Paid fully out of pocket	Urban	Never Married	Friend	Yourself	No	No/Not in chart	Up to 9 weeks	No	Firm	Viewed	Did not recieve picture	Viewed or received pic	Continued pregnancy
Pre-law	Included	25-29	Less than High School	Latina	Paid fully out of pocket	Urban	Divorced/Separated/Widowed	Husband	Yourself	Yes	Yes	Up to 9 weeks	No	Firm	Refused	Did not recieve picture	Did not view/receive pic	Proceeded to abortion
Post-law	Included	25-29	High School or GED	Latina	Paid fully out of pocket	Urban	Never Married	Boyfriend or Fiance	Yourself	No	No/Not in chart	9 weeks to 13 weeks 6 days	No	Firm	Viewed	Did not recieve picture	Viewed or received pic	Proceeded to abortion
Post-law	Included	20-24	Associates/Some college	White	Qualified for abortion funds	Urban	Never Married	Boyfriend or Fiance	Yourself	Yes	Yes	Up to 9 weeks	No	Firm	Viewed	Recieved picture	Viewed or received pic	Proceeded to abortion
Pre-law	Included	25-29	High School or GED	White	Qualified for abortion funds	Urban	Never Married	Boyfriend or Fiance	Yourself	Not in chart	Yes	9 weeks to 13 weeks 6 days	No	Firm	Refused	Did not recieve picture	Did not view/receive pic	Proceeded to abortion
Pre-law	Included	40+	College degree or higher	Asian	Paid fully out of pocket	Urban	Married	Husband	Yourself	Yes	Yes	Up to 9 weeks	No	Firm	Viewed	Recieved picture	Viewed or received pic	Proceeded to abortion
Pre-law	Included	30-39	High School or GED	White	Paid fully out of pocket	Urban	Married	Husband	Yourself	Yes	Yes	Up to 9 weeks	No	Firm	Refused	Did not recieve picture	Did not view/receive pic	Proceeded to abortion
Pre-law	Included	30-39	College degree or higher	White	Paid fully out of pocket	Urban	Divorced/Separated/Widowed	Other/Not in chart	Yourself	Yes	No/Not in chart	Up to 9 weeks	No	Firm	Refused	Did not recieve picture	Did not view/receive pic	Proceeded to abortion
Pre-law	Included	20-24	Less than High School	Multiple/Other	Qualified for abortion funds	Urban	Never Married	Boyfriend or Fiance	Yourself	Yes	No/Not in chart	Up to 9 weeks	No	Uncertain	Refused	Recieved picture	Viewed or received pic	Proceeded to abortion
Pre-law	Included	25-29	High School or GED	White	Paid fully out of pocket	Urban	Divorced/Separated/Widowed	Friend	Yourself	Yes	No/Not in chart	Up to 9 weeks	No	Firm	Refused	Did not recieve picture	Did not view/receive pic	Proceeded to abortion
Pre-law	Included	40+	Associates/Some college	White	Paid fully out of pocket	Urban	Divorced/Separated/Widowed	Other/Not in chart	Yourself	Yes	No/Not in chart	Up to 9 weeks	No	Firm	Refused	Recieved picture	Viewed or received pic	Proceeded to abortion
Pre-law	Included	25-29	Less than High School	Not in chart	Qualified for abortion funds	Urban	Never Married	Boyfriend or Fiance	Yourself	Yes	Yes	Up to 9 weeks	No	Firm	Refused	Did not recieve picture	Did not view/receive pic	Proceeded to abortion
Pre-law	Included	25-29	High School or GED	White	Qualified for abortion funds	Urban	Never Married	Boyfriend or Fiance	Yourself	Yes	Yes	Up to 9 weeks	No	Firm	Refused	Did not recieve picture	Did not view/receive pic	Proceeded to abortion
Post-law	Included	<20	High School or GED	Black	Paid fully out of pocket	Urban	Never Married	Other/Not in chart	Yourself	Yes	Yes	Up to 9 weeks	Yes	Uncertain	Viewed	Recieved picture	Viewed or received pic	Proceeded to abortion
Pre-law	Included	20-24	Associates/Some college	White	Paid fully out of pocket	Urban	Never Married	Other/Not in chart	Yourself	Yes	No/Not in chart	14+ weeks	No	Uncertain	Viewed	Recieved picture	Viewed or received pic	Proceeded to abortion
Pre-law	Included	30-39	High School or GED	White	Paid fully out of pocket	Urban	Never Married	Boyfriend or Fiance	Yourself	No	No/Not in chart	Up to 9 weeks	No	Firm	Refused	Did not recieve picture	Did not view/receive pic	Proceeded to abortion
Pre-law	Included	40+	Not in chart	White	Paid fully out of pocket	Urban	Divorced/Separated/Widowed	Boyfriend or Fiance	Yourself	Yes	No/Not in chart	Up to 9 weeks	No	Firm	Refused	Did not recieve picture	Did not view/receive pic	Proceeded to abortion
Pre-law	Included	30-39	Associates/Some college	Black	Paid fully out of pocket	Urban	Married	Husband	Yourself	Yes	No/Not in chart	Up to 9 weeks	No	Firm	Viewed	Did not recieve picture	Viewed or received pic	Proceeded to abortion
Pre-law	Included	20-24	Associates/Some college	White	Paid fully out of pocket	Urban	Never Married	Ex-husband or ex-boyfriend	Yourself	Yes	Yes	Up to 9 weeks	No	Firm	Refused	Did not recieve picture	Did not view/receive pic	Proceeded to abortion
Pre-law	Included	20-24	Associates/Some college	White	Paid fully out of pocket	Urban	Never Married	Boyfriend or Fiance	Yourself	No	Yes	Up to 9 weeks	No	Firm	Refused	Did not recieve picture	Did not view/receive pic	Proceeded to abortion
Pre-law	Included	30-39	Associates/Some college	White	Paid fully out of pocket	Urban	Never Married	Boyfriend or Fiance	Yourself	Yes	Yes	9 weeks to 13 weeks 6 days	No	Firm	Refused	Did not recieve picture	Did not view/receive pic	Proceeded to abortion
Post-law	Included	20-24	Associates/Some college	White	Paid fully out of pocket	Urban	Never Married	Other/Not in chart	Yourself	No	No/Not in chart	9 weeks to 13 weeks 6 days	No	Firm	Viewed	Did not recieve picture	Viewed or received pic	Proceeded to abortion
Pre-law	Included	20-24	High School or GED	Latina	Qualified for abortion funds	Urban	Never Married	Boyfriend or Fiance	Yourself	No	Yes	9 weeks to 13 weeks 6 days	No	Firm	Refused	Did not recieve picture	Did not view/receive pic	Proceeded to abortion
Pre-law	Included	25-29	College degree or higher	White	Paid fully out of pocket	Urban	Never Married	Friend	Yourself	No	Yes	Up to 9 weeks	No	Firm	Refused	Did not recieve picture	Did not view/receive pic	Proceeded to abortion
Post-law	Included	30-39	Associates/Some college	White	Paid fully out of pocket	Urban	Never Married	Friend	Shared	Yes	Yes	Up to 9 weeks	No	Firm	Viewed	Did not recieve picture	Viewed or received pic	Continued pregnancy
Post-law	Included	30-39	High School or GED	White	Qualified for abortion funds	Urban	Never Married	Boyfriend or Fiance	Yourself	Yes	Yes	Up to 9 weeks	No	Firm	Viewed	Recieved picture	Viewed or received pic	Proceeded to abortion
Pre-law	Included	30-39	High School or GED	White	Qualified for abortion funds	Urban	Never Married	Boyfriend or Fiance	Yourself	Not in chart	No/Not in chart	Up to 9 weeks	No	Firm	Viewed	Recieved picture	Viewed or received pic	Proceeded to abortion
Post-law	Included	<20	Less than High School	Black	Qualified for abortion funds	Urban	Never Married	Other/Not in chart	Yourself	Not in chart	Yes	9 weeks to 13 weeks 6 days	No	Firm	Viewed	Recieved picture	Viewed or received pic	Proceeded to abortion
Post-law	Included	<20	Less than High School	White	Paid fully out of pocket	Urban	Never Married	Other/Not in chart	Yourself	No	Yes	Up to 9 weeks	No	Uncertain	Viewed	Recieved picture	Viewed or received pic	Continued pregnancy
Pre-law	Included	30-39	College degree or higher	White	Qualified for abortion funds	Urban	Never Married	Friend	Yourself	Yes	No/Not in chart	Up to 9 weeks	No	Firm	Refused	Did not recieve picture	Did not view/receive pic	Proceeded to abortion
Post-law	Included	20-24	Less than High School	Black	Qualified for abortion funds	Urban	Never Married	Boyfriend or Fiance	Yourself	No	No/Not in chart	9 weeks to 13 weeks 6 days	No	Firm	Viewed	Recieved picture	Viewed or received pic	Proceeded to abortion
Post-law	Included	25-29	College degree or higher	Black	Qualified for abortion funds	Urban	Divorced/Separated/Widowed	Boyfriend or Fiance	Yourself	Yes	No/Not in chart	Up to 9 weeks	No	Firm	Viewed	Did not recieve picture	Viewed or received pic	Proceeded to abortion
Post-law	Included	25-29	Associates/Some college	White	Qualified for abortion funds	Urban	Never Married	Boyfriend or Fiance	Yourself	Yes	No/Not in chart	Up to 9 weeks	No	Firm	Viewed	Did not recieve picture	Viewed or received pic	Proceeded to abortion
Pre-law	Included	25-29	High School or GED	Latina	Paid fully out of pocket	Urban	Married	Husband	Shared	Yes	No/Not in chart	Up to 9 weeks	No	Firm	Viewed	Did not recieve picture	Viewed or received pic	Proceeded to abortion
Pre-law	Included	30-39	Associates/Some college	White	Paid fully out of pocket	Urban	Married	Other/Not in chart	Yourself	Yes	No/Not in chart	Up to 9 weeks	No	Firm	Viewed	Did not recieve picture	Viewed or received pic	Proceeded to abortion
Pre-law	Included	<20	Associates/Some college	White	Paid fully out of pocket	Urban	Never Married	Boyfriend or Fiance	Yourself	No	No/Not in chart	Up to 9 weeks	No	Firm	Viewed	Did not recieve picture	Viewed or received pic	Proceeded to abortion
Post-law	Included	30-39	High School or GED	White	Paid fully out of pocket	Urban	Divorced/Separated/Widowed	Friend	Yourself	Yes	No/Not in chart	9 weeks to 13 weeks 6 days	No	Firm	Refused	Did not recieve picture	Did not view/receive pic	Proceeded to abortion
Post-law	Included	30-39	Associates/Some college	White	Paid fully out of pocket	Urban	Divorced/Separated/Widowed	Boyfriend or Fiance	Yourself	Yes	Yes	9 weeks to 13 weeks 6 days	No	Firm	Refused	Did not recieve picture	Did not view/receive pic	Proceeded to abortion
Pre-law	Included	20-24	Less than High School	White	Qualified for abortion funds	Urban	Divorced/Separated/Widowed	Boyfriend or Fiance	Shared	Yes	Yes	14+ weeks	No	Firm	Refused	Did not recieve picture	Did not view/receive pic	Proceeded to abortion
Post-law	Included	<20	Associates/Some college	Latina	Paid fully out of pocket	Urban	Never Married	Boyfriend or Fiance	Yourself	No	No/Not in chart	Up to 9 weeks	No	Firm	Viewed	Did not recieve picture	Viewed or received pic	Proceeded to abortion
Post-law	Included	<20	Associates/Some college	White	Paid fully out of pocket	Urban	Never Married	Boyfriend or Fiance	Other/Not in chart	Yes	Yes	Up to 9 weeks	No	Firm	Viewed	Did not recieve picture	Viewed or received pic	Proceeded to abortion
Pre-law	Included	30-39	College degree or higher	White	Paid fully out of pocket	Urban	Divorced/Separated/Widowed	Boyfriend or Fiance	Yourself	Yes	Yes	Up to 9 weeks	No	Firm	Refused	Did not recieve picture	Did not view/receive pic	Proceeded to abortion
Pre-law	Excluded	25-29	Associates/Some college	Black	Paid fully out of pocket	Urban	Never Married	Boyfriend or Fiance	Yourself	Not in chart	No/Not in chart	Not in chart	No	Firm	Not available in chart	Not available in chart	Not in chart	Continued pregnancy
Pre-law	Included	40+	Associates/Some college	Black	Paid fully out of pocket	Urban	Married	Husband	Yourself	Yes	Yes	9 weeks to 13 weeks 6 days	No	Firm	Refused	Did not recieve picture	Did not view/receive pic	Proceeded to abortion
Pre-law	Included	25-29	Associates/Some college	White	Paid fully out of pocket	Urban	Divorced/Separated/Widowed	Friend	Yourself	Yes	Yes	9 weeks to 13 weeks 6 days	No	Firm	Refused	Did not recieve picture	Did not view/receive pic	Proceeded to abortion
Pre-law	Included	25-29	Associates/Some college	White	Qualified for abortion funds	Urban	Never Married	Friend	Yourself	No	No/Not in chart	14+ weeks	No	Firm	Viewed	Recieved picture	Viewed or received pic	Proceeded to abortion
Pre-law	Included	20-24	Associates/Some college	White	Paid fully out of pocket	Urban	Never Married	Boyfriend or Fiance	Shared	No	No/Not in chart	Up to 9 weeks	No	Firm	Viewed	Did not recieve picture	Viewed or received pic	Proceeded to abortion
Pre-law	Included	<20	High School or GED	Latina	Qualified for abortion funds	Urban	Never Married	Boyfriend or Fiance	Yourself	No	No/Not in chart	Up to 9 weeks	No	Firm	Viewed	Did not recieve picture	Viewed or received pic	Proceeded to abortion
Pre-law	Included	30-39	Associates/Some college	White	Paid fully out of pocket	Urban	Divorced/Separated/Widowed	Friend	Yourself	Yes	Yes	Up to 9 weeks	No	Firm	Refused	Did not recieve picture	Did not view/receive pic	Proceeded to abortion
Pre-law	Excluded	<20	Not in chart	White	Paid fully out of pocket	Urban	Never Married	Friend	Yourself	No	Yes	14+ weeks	No	Not in chart	Viewed	Recieved picture	Viewed or received pic	Continued pregnancy
Post-law	Included	25-29	College degree or higher	White	Paid fully out of pocket	Urban	Never Married	Boyfriend or Fiance	Yourself	No	Yes	Up to 9 weeks	No	Firm	Viewed	Did not recieve picture	Viewed or received pic	Proceeded to abortion
Post-law	Included	30-39	College degree or higher	White	Paid fully out of pocket	Urban	Divorced/Separated/Widowed	Boyfriend or Fiance	Yourself	Not in chart	Yes	Up to 9 weeks	No	Firm	Viewed	Did not recieve picture	Viewed or received pic	Proceeded to abortion
Pre-law	Included	20-24	Less than High School	White	Qualified for abortion funds	Urban	Married	Husband	Yourself	Yes	No/Not in chart	9 weeks to 13 weeks 6 days	No	Firm	Viewed	Recieved picture	Viewed or received pic	Proceeded to abortion
Pre-law	Included	20-24	High School or GED	White	Paid fully out of pocket	Urban	Never Married	Friend	Yourself	Yes	Yes	Up to 9 weeks	No	Firm	Refused	Did not recieve picture	Did not view/receive pic	Proceeded to abortion
Post-law	Included	20-24	Associates/Some college	Black	Qualified for abortion funds	Urban	Never Married	Boyfriend or Fiance	Yourself	Yes	Yes	Up to 9 weeks	No	Firm	Viewed	Did not recieve picture	Viewed or received pic	Continued pregnancy
Pre-law	Included	25-29	Associates/Some college	Black	Qualified for abortion funds	Urban	Never Married	Boyfriend or Fiance	Yourself	Yes	No/Not in chart	Up to 9 weeks	No	Firm	Viewed	Recieved picture	Viewed or received pic	Proceeded to abortion
Post-law	Included	25-29	Associates/Some college	White	Qualified for abortion funds	Urban	Never Married	Boyfriend or Fiance	Yourself	Yes	Yes	9 weeks to 13 weeks 6 days	No	Firm	Viewed	Did not recieve picture	Viewed or received pic	Proceeded to abortion
Post-law	Included	25-29	Less than High School	White	Qualified for abortion funds	Urban	Divorced/Separated/Widowed	Other/Not in chart	Yourself	Yes	Yes	Up to 9 weeks	No	Firm	Viewed	Did not recieve picture	Viewed or received pic	Proceeded to abortion
Post-law	Included	25-29	Associates/Some college	White	Paid fully out of pocket	Urban	Divorced/Separated/Widowed	Other/Not in chart	Yourself	Yes	Yes	Up to 9 weeks	No	Firm	Viewed	Did not recieve picture	Viewed or received pic	Proceeded to abortion
Post-law	Included	30-39	College degree or higher	White	Paid fully out of pocket	Urban	Divorced/Separated/Widowed	Boyfriend or Fiance	Yourself	Yes	No/Not in chart	Up to 9 weeks	No	Firm	Viewed	Did not recieve picture	Viewed or received pic	Proceeded to abortion
Pre-law	Included	25-29	Associates/Some college	Black	Paid fully out of pocket	Urban	Never Married	Friend	Yourself	Yes	No/Not in chart	Up to 9 weeks	No	Firm	Viewed	Recieved picture	Viewed or received pic	Proceeded to abortion
Pre-law	Included	20-24	College degree or higher	Not in chart	Paid fully out of pocket	Urban	Never Married	Friend	Yourself	No	No/Not in chart	Up to 9 weeks	No	Firm	Viewed	Did not recieve picture	Viewed or received pic	Continued pregnancy
Pre-law	Included	20-24	Associates/Some college	Latina	Qualified for abortion funds	Urban	Never Married	Boyfriend or Fiance	Yourself	Yes	No/Not in chart	Up to 9 weeks	No	Firm	Refused	Did not recieve picture	Did not view/receive pic	Proceeded to abortion
Post-law	Included	30-39	High School or GED	Latina	Qualified for abortion funds	Urban	Never Married	Boyfriend or Fiance	Yourself	Yes	No/Not in chart	9 weeks to 13 weeks 6 days	No	Firm	Viewed	Did not recieve picture	Viewed or received pic	Proceeded to abortion
Pre-law	Included	30-39	Not in chart	Black	Paid fully out of pocket	Urban	Not available in chart	Other/Not in chart	Other/Not in chart	Not in chart	No/Not in chart	Up to 9 weeks	No	Firm	Viewed	Recieved picture	Viewed or received pic	Proceeded to abortion
Pre-law	Included	20-24	High School or GED	White	Paid fully out of pocket	Urban	Never Married	Ex-husband or ex-boyfriend	Yourself	Yes	No/Not in chart	Up to 9 weeks	No	Firm	Viewed	Did not recieve picture	Viewed or received pic	Proceeded to abortion
Pre-law	Included	20-24	College degree or higher	Asian	Paid fully out of pocket	Urban	Never Married	Boyfriend or Fiance	Yourself	No	Yes	Up to 9 weeks	No	Firm	Viewed	Recieved picture	Viewed or received pic	Proceeded to abortion
Post-law	Included	20-24	Associates/Some college	White	Paid fully out of pocket	Urban	Never Married	Ex-husband or ex-boyfriend	Yourself	Not in chart	No/Not in chart	Up to 9 weeks	No	Firm	Not available in chart	Not available in chart	Not in chart	Proceeded to abortion
Pre-law	Included	20-24	Less than High School	Latina	Qualified for abortion funds	Urban	Never Married	Boyfriend or Fiance	Yourself	Yes	Yes	Up to 9 weeks	No	Firm	Refused	Did not recieve picture	Did not view/receive pic	Proceeded to abortion
Post-law	Included	20-24	Associates/Some college	White	Paid fully out of pocket	Urban	Never Married	Ex-husband or ex-boyfriend	Yourself	No	No/Not in chart	Up to 9 weeks	No	Firm	Viewed	Recieved picture	Viewed or received pic	Proceeded to abortion
Post-law	Included	<20	Associates/Some college	White	Paid fully out of pocket	Urban	Never Married	Boyfriend or Fiance	Yourself	Not in chart	Yes	Up to 9 weeks	No	Uncertain	Refused	Recieved picture	Viewed or received pic	Proceeded to abortion
Post-law	Included	20-24	Associates/Some college	White	Paid fully out of pocket	Urban	Never Married	Boyfriend or Fiance	Yourself	No	No/Not in chart	Up to 9 weeks	No	Firm	Viewed	Recieved picture	Viewed or received pic	Proceeded to abortion
Pre-law	Included	20-24	College degree or higher	White	Paid fully out of pocket	Urban	Never Married	Boyfriend or Fiance	Yourself	Not in chart	Yes	Up to 9 weeks	No	Firm	Refused	Did not recieve picture	Did not view/receive pic	Proceeded to abortion
Post-law	Included	20-24	Associates/Some college	Asian	Paid fully out of pocket	Urban	Married	Husband	Yourself	Not in chart	No/Not in chart	14+ weeks	No	Firm	Viewed	Did not recieve picture	Viewed or received pic	Proceeded to abortion
Post-law	Included	25-29	High School or GED	White	Qualified for abortion funds	Urban	Never Married	Other/Not in chart	Yourself	Yes	Yes	14+ weeks	No	Firm	Refused	Did not recieve picture	Did not view/receive pic	Proceeded to abortion
Pre-law	Included	30-39	Associates/Some college	Black	Paid fully out of pocket	Urban	Never Married	Boyfriend or Fiance	Yourself	Yes	Yes	Up to 9 weeks	No	Firm	Viewed	Did not recieve picture	Viewed or received pic	Proceeded to abortion
Post-law	Included	20-24	College degree or higher	Not in chart	Paid fully out of pocket	Urban	Never Married	Boyfriend or Fiance	Yourself	No	No/Not in chart	14+ weeks	No	Uncertain	Viewed	Recieved picture	Viewed or received pic	Continued pregnancy
Post-law	Included	25-29	High School or GED	Black	Qualified for abortion funds	Urban	Never Married	Boyfriend or Fiance	Yourself	Yes	Yes	Up to 9 weeks	No	Firm	Viewed	Recieved picture	Viewed or received pic	Proceeded to abortion
Pre-law	Included	30-39	Associates/Some college	White	Paid fully out of pocket	Urban	Divorced/Separated/Widowed	Friend	Yourself	Yes	No/Not in chart	Up to 9 weeks	No	Firm	Refused	Did not recieve picture	Did not view/receive pic	Proceeded to abortion
Pre-law	Included	20-24	Associates/Some college	White	Qualified for abortion funds	Urban	Never Married	Boyfriend or Fiance	Yourself	No	Yes	Up to 9 weeks	No	Firm	Viewed	Did not recieve picture	Viewed or received pic	Proceeded to abortion
Post-law	Included	25-29	College degree or higher	Black	Qualified for abortion funds	Urban	Never Married	Friend	Yourself	No	No/Not in chart	14+ weeks	No	Firm	Viewed	Did not recieve picture	Viewed or received pic	Proceeded to abortion
Pre-law	Included	25-29	High School or GED	Latina	Paid fully out of pocket	Urban	Married	Husband	Yourself	Yes	Yes	14+ weeks	No	Firm	Refused	Did not recieve picture	Did not view/receive pic	Proceeded to abortion
Post-law	Excluded	20-24	College degree or higher	White	Paid fully out of pocket	Urban	Never Married	Boyfriend or Fiance	Yourself	No	No/Not in chart	14+ weeks	No	Not in chart	Viewed	Recieved picture	Viewed or received pic	Continued pregnancy
Pre-law	Included	30-39	College degree or higher	White	Paid fully out of pocket	Urban	Divorced/Separated/Widowed	Boyfriend or Fiance	Yourself	No	Yes	Up to 9 weeks	No	Firm	Refused	Did not recieve picture	Did not view/receive pic	Proceeded to abortion
Post-law	Included	25-29	High School or GED	White	Qualified for abortion funds	Urban	Never Married	Boyfriend or Fiance	Yourself	Yes	Yes	9 weeks to 13 weeks 6 days	No	Firm	Viewed	Did not recieve picture	Viewed or received pic	Proceeded to abortion
Post-law	Included	<20	Associates/Some college	Latina	Paid fully out of pocket	Urban	Married	Husband	Yourself	Not in chart	Yes	Up to 9 weeks	No	Firm	Viewed	Recieved picture	Viewed or received pic	Proceeded to abortion
Post-law	Included	20-24	College degree or higher	White	Paid fully out of pocket	Urban	Never Married	Other/Not in chart	Yourself	Yes	Yes	9 weeks to 13 weeks 6 days	No	Firm	Viewed	Did not recieve picture	Viewed or received pic	Proceeded to abortion
Post-law	Excluded	20-24	High School or GED	Black	Paid fully out of pocket	Urban	Divorced/Separated/Widowed	Friend	Yourself	Yes	No/Not in chart	14+ weeks	No	Not in chart	Viewed	Did not recieve picture	Viewed or received pic	Continued pregnancy
Pre-law	Included	20-24	College degree or higher	White	Paid fully out of pocket	Urban	Never Married	Friend	Yourself	No	No/Not in chart	Up to 9 weeks	No	Firm	Refused	Did not recieve picture	Did not view/receive pic	Proceeded to abortion
Post-law	Included	20-24	Less than High School	White	Paid fully out of pocket	Urban	Never Married	Boyfriend or Fiance	Yourself	No	No/Not in chart	Up to 9 weeks	No	Firm	Viewed	Did not recieve picture	Viewed or received pic	Proceeded to abortion
Pre-law	Included	20-24	College degree or higher	White	Paid fully out of pocket	Urban	Never Married	Boyfriend or Fiance	Yourself	Yes	No/Not in chart	14+ weeks	No	Firm	Refused	Recieved picture	Viewed or received pic	Proceeded to abortion
Post-law	Included	20-24	High School or GED	White	Qualified for abortion funds	Urban	Never Married	Boyfriend or Fiance	Yourself	No	No/Not in chart	Up to 9 weeks	No	Firm	Viewed	Recieved picture	Viewed or received pic	Proceeded to abortion
Pre-law	Included	30-39	Associates/Some college	White	Paid fully out of pocket	Urban	Never Married	Boyfriend or Fiance	Yourself	Yes	No/Not in chart	Up to 9 weeks	No	Firm	Refused	Did not recieve picture	Did not view/receive pic	Proceeded to abortion
Pre-law	Included	25-29	College degree or higher	White	Paid fully out of pocket	Urban	Never Married	Boyfriend or Fiance	Yourself	No	Yes	Up to 9 weeks	No	Firm	Refused	Did not recieve picture	Did not view/receive pic	Proceeded to abortion
Post-law	Included	30-39	College degree or higher	Asian	Paid fully out of pocket	Urban	Married	Husband	Other/Not in chart	Yes	No/Not in chart	Up to 9 weeks	No	Firm	Viewed	Did not recieve picture	Viewed or received pic	Proceeded to abortion
Post-law	Included	25-29	Less than High School	Latina	Paid fully out of pocket	Rural	Married	Husband	Yourself	Yes	No/Not in chart	Up to 9 weeks	No	Firm	Viewed	Did not recieve picture	Viewed or received pic	Proceeded to abortion
Post-law	Included	20-24	Associates/Some college	White	Paid fully out of pocket	Rural	Never Married	Boyfriend or Fiance	Yourself	No	Yes	Up to 9 weeks	No	Firm	Viewed	Did not recieve picture	Viewed or received pic	Proceeded to abortion
Post-law	Included	30-39	High School or GED	White	Qualified for abortion funds	Rural	Never Married	Boyfriend or Fiance	Yourself	Not in chart	Yes	Up to 9 weeks	No	Firm	Viewed	Did not recieve picture	Viewed or received pic	Proceeded to abortion
Post-law	Included	30-39	Associates/Some college	White	Paid fully out of pocket	Rural	Married	Husband	Yourself	Yes	Yes	9 weeks to 13 weeks 6 days	No	Firm	Viewed	Did not recieve picture	Viewed or received pic	Proceeded to abortion
Post-law	Included	<20	Less than High School	White	Paid fully out of pocket	Rural	Never Married	Boyfriend or Fiance	Yourself	No	Yes	Up to 9 weeks	No	Firm	Viewed	Did not recieve picture	Viewed or received pic	Proceeded to abortion
Post-law	Included	25-29	Associates/Some college	White	Paid fully out of pocket	Rural	Never Married	Boyfriend or Fiance	Yourself	Not in chart	No/Not in chart	Up to 9 weeks	No	Firm	Viewed	Did not recieve picture	Viewed or received pic	Proceeded to abortion
Pre-law	Included	30-39	High School or GED	White	Qualified for abortion funds	Rural	Divorced/Separated/Widowed	Boyfriend or Fiance	Yourself	Yes	Yes	Up to 9 weeks	No	Firm	Viewed	Did not recieve picture	Viewed or received pic	Proceeded to abortion
Post-law	Included	20-24	High School or GED	White	Paid fully out of pocket	Rural	Never Married	Other/Not in chart	Yourself	No	Yes	Up to 9 weeks	No	Firm	Viewed	Did not recieve picture	Viewed or received pic	Proceeded to abortion
Pre-law	Included	25-29	Associates/Some college	White	Paid fully out of pocket	Rural	Never Married	Friend	Yourself	No	Yes	Up to 9 weeks	No	Firm	Viewed	Recieved picture	Viewed or received pic	Proceeded to abortion
Pre-law	Included	25-29	College degree or higher	White	Paid fully out of pocket	Rural	Married	Other/Not in chart	Yourself	No	No/Not in chart	Up to 9 weeks	No	Firm	Refused	Did not recieve picture	Did not view/receive pic	Proceeded to abortion
Post-law	Included	25-29	Associates/Some college	Asian	Qualified for abortion funds	Rural	Never Married	Boyfriend or Fiance	Yourself	Yes	No/Not in chart	Up to 9 weeks	No	Firm	Viewed	Did not recieve picture	Viewed or received pic	Proceeded to abortion
Pre-law	Included	20-24	Less than High School	White	Qualified for abortion funds	Rural	Never Married	Boyfriend or Fiance	Yourself	Yes	Yes	14+ weeks	No	Firm	Refused	Did not recieve picture	Did not view/receive pic	Proceeded to abortion
Pre-law	Included	<20	Less than High School	White	Paid fully out of pocket	Rural	Never Married	Boyfriend or Fiance	Yourself	Not in chart	Yes	Up to 9 weeks	No	Firm	Viewed	Did not recieve picture	Viewed or received pic	Proceeded to abortion
Post-law	Included	<20	High School or GED	Latina	Paid fully out of pocket	Rural	Never Married	Boyfriend or Fiance	Yourself	No	Yes	Up to 9 weeks	No	Firm	Viewed	Did not recieve picture	Viewed or received pic	Proceeded to abortion
Post-law	Included	<20	Less than High School	Latina	Paid fully out of pocket	Rural	Never Married	Boyfriend or Fiance	Yourself	No	No/Not in chart	Up to 9 weeks	No	Firm	Viewed	Did not recieve picture	Viewed or received pic	Proceeded to abortion
Post-law	Included	25-29	College degree or higher	White	Paid fully out of pocket	Rural	Never Married	Boyfriend or Fiance	Yourself	No	Yes	Up to 9 weeks	No	Firm	Viewed	Did not recieve picture	Viewed or received pic	Proceeded to abortion
Pre-law	Included	25-29	College degree or higher	Multiple/Other	Paid fully out of pocket	Urban	Never Married	Friend	Yourself	No	No/Not in chart	Up to 9 weeks	No	Uncertain	Refused	Did not recieve picture	Did not view/receive pic	Continued pregnancy
Pre-law	Included	20-24	College degree or higher	White	Qualified for abortion funds	Urban	Never Married	Boyfriend or Fiance	Yourself	No	Yes	Up to 9 weeks	No	Firm	Viewed	Did not recieve picture	Viewed or received pic	Proceeded to abortion
Pre-law	Included	25-29	Associates/Some college	White	Paid fully out of pocket	Urban	Never Married	Boyfriend or Fiance	Shared	No	Yes	Up to 9 weeks	No	Firm	Refused	Did not recieve picture	Did not view/receive pic	Proceeded to abortion
Pre-law	Included	20-24	High School or GED	Black	Paid fully out of pocket	Urban	Never Married	Friend	Yourself	Yes	Yes	9 weeks to 13 weeks 6 days	No	Firm	Refused	Did not recieve picture	Did not view/receive pic	Proceeded to abortion
Pre-law	Included	20-24	Associates/Some college	White	Qualified for abortion funds	Urban	Never Married	Other/Not in chart	Yourself	No	No/Not in chart	Up to 9 weeks	No	Firm	Refused	Did not recieve picture	Did not view/receive pic	Proceeded to abortion
Pre-law	Included	30-39	Associates/Some college	White	Paid fully out of pocket	Urban	Married	Other/Not in chart	Yourself	Yes	Yes	Up to 9 weeks	No	Firm	Refused	Did not recieve picture	Did not view/receive pic	Proceeded to abortion
Post-law	Included	25-29	Associates/Some college	White	Paid fully out of pocket	Urban	Never Married	Boyfriend or Fiance	Yourself	Yes	Yes	Up to 9 weeks	No	Firm	Viewed	Did not recieve picture	Viewed or received pic	Proceeded to abortion
Pre-law	Included	<20	Less than High School	White	Paid fully out of pocket	Urban	Never Married	Boyfriend or Fiance	Yourself	No	No/Not in chart	9 weeks to 13 weeks 6 days	No	Firm	Viewed	Did not recieve picture	Viewed or received pic	Proceeded to abortion
Pre-law	Included	30-39	High School or GED	White	Qualified for abortion funds	Urban	Never Married	Other/Not in chart	Yourself	Yes	No/Not in chart	14+ weeks	No	Firm	Refused	Did not recieve picture	Did not view/receive pic	Proceeded to abortion
Post-law	Included	20-24	Associates/Some college	Latina	Qualified for abortion funds	Urban	Divorced/Separated/Widowed	Other/Not in chart	Other/Not in chart	Yes	No/Not in chart	Up to 9 weeks	No	Firm	Viewed	Did not recieve picture	Viewed or received pic	Proceeded to abortion
Post-law	Included	40+	College degree or higher	White	Paid fully out of pocket	Urban	Married	Husband	Yourself	No	Yes	Up to 9 weeks	No	Firm	Viewed	Did not recieve picture	Viewed or received pic	Continued pregnancy
Pre-law	Included	30-39	Associates/Some college	White	Paid fully out of pocket	Urban	Divorced/Separated/Widowed	Boyfriend or Fiance	Yourself	Yes	No/Not in chart	Up to 9 weeks	No	Firm	Refused	Did not recieve picture	Did not view/receive pic	Proceeded to abortion
Post-law	Included	20-24	College degree or higher	White	Paid fully out of pocket	Urban	Never Married	Boyfriend or Fiance	Yourself	No	Yes	Up to 9 weeks	No	Firm	Viewed	Did not recieve picture	Viewed or received pic	Proceeded to abortion
Post-law	Included	<20	Less than High School	White	Paid fully out of pocket	Urban	Never Married	Boyfriend or Fiance	Shared	No	Yes	Up to 9 weeks	No	Firm	Viewed	Did not recieve picture	Viewed or received pic	Proceeded to abortion
Post-law	Included	20-24	Associates/Some college	White	Paid fully out of pocket	Urban	Never Married	Friend	Yourself	Not in chart	Yes	Up to 9 weeks	No	Firm	Viewed	Recieved picture	Viewed or received pic	Proceeded to abortion
Pre-law	Included	30-39	High School or GED	White	Paid fully out of pocket	Urban	Never Married	Boyfriend or Fiance	Yourself	No	No/Not in chart	Up to 9 weeks	Yes	Firm	Viewed	Recieved picture	Viewed or received pic	Proceeded to abortion
Pre-law	Included	20-24	Associates/Some college	White	Paid fully out of pocket	Urban	Never Married	Boyfriend or Fiance	Yourself	No	No/Not in chart	Up to 9 weeks	No	Uncertain	Viewed	Did not recieve picture	Viewed or received pic	Continued pregnancy
Post-law	Included	30-39	College degree or higher	White	Qualified for abortion funds	Urban	Married	Husband	Yourself	Yes	Yes	Up to 9 weeks	No	Firm	Viewed	Did not recieve picture	Viewed or received pic	Proceeded to abortion
Pre-law	Included	20-24	Associates/Some college	White	Paid fully out of pocket	Urban	Never Married	Boyfriend or Fiance	Yourself	No	Yes	Up to 9 weeks	No	Firm	Refused	Did not recieve picture	Did not view/receive pic	Proceeded to abortion
Post-law	Included	30-39	College degree or higher	White	Paid fully out of pocket	Urban	Divorced/Separated/Widowed	Friend	Yourself	Not in chart	Yes	Up to 9 weeks	No	Firm	Viewed	Did not recieve picture	Viewed or received pic	Proceeded to abortion
Post-law	Included	30-39	College degree or higher	White	Paid fully out of pocket	Urban	Married	Husband	Yourself	Yes	Yes	Up to 9 weeks	No	Firm	Refused	Did not recieve picture	Did not view/receive pic	Proceeded to abortion
Pre-law	Included	30-39	Associates/Some college	White	Qualified for abortion funds	Urban	Married	Husband	Yourself	No	No/Not in chart	9 weeks to 13 weeks 6 days	No	Firm	Viewed	Recieved picture	Viewed or received pic	Proceeded to abortion
Pre-law	Included	<20	Less than High School	White	Paid fully out of pocket	Urban	Never Married	Other/Not in chart	Parent/Guardian	No	No/Not in chart	Up to 9 weeks	No	Firm	Viewed	Recieved picture	Viewed or received pic	Proceeded to abortion
Pre-law	Included	20-24	Associates/Some college	White	Paid fully out of pocket	Urban	Never Married	Friend	Yourself	No	Yes	Up to 9 weeks	No	Firm	Refused	Did not recieve picture	Did not view/receive pic	Proceeded to abortion
Pre-law	Included	40+	Associates/Some college	White	Paid fully out of pocket	Urban	Divorced/Separated/Widowed	Boyfriend or Fiance	Yourself	Yes	No/Not in chart	Up to 9 weeks	No	Firm	Refused	Did not recieve picture	Did not view/receive pic	Proceeded to abortion
Post-law	Included	<20	High School or GED	White	Qualified for abortion funds	Urban	Never Married	Boyfriend or Fiance	Yourself	Yes	Yes	Up to 9 weeks	No	Firm	Viewed	Recieved picture	Viewed or received pic	Proceeded to abortion
Post-law	Included	30-39	College degree or higher	White	Paid fully out of pocket	Urban	Never Married	Boyfriend or Fiance	Yourself	Yes	No/Not in chart	Up to 9 weeks	No	Firm	Viewed	Did not recieve picture	Viewed or received pic	Proceeded to abortion
Post-law	Included	40+	Associates/Some college	White	Paid fully out of pocket	Urban	Divorced/Separated/Widowed	Boyfriend or Fiance	Yourself	Yes	No/Not in chart	Up to 9 weeks	No	Firm	Viewed	Did not recieve picture	Viewed or received pic	Proceeded to abortion
Post-law	Included	40+	Associates/Some college	White	Paid fully out of pocket	Urban	Divorced/Separated/Widowed	Boyfriend or Fiance	Yourself	Yes	No/Not in chart	Up to 9 weeks	No	Firm	Viewed	Did not recieve picture	Viewed or received pic	Proceeded to abortion
Pre-law	Included	30-39	High School or GED	Not in chart	Paid fully out of pocket	Urban	Divorced/Separated/Widowed	Friend	Yourself	No	Yes	Up to 9 weeks	No	Firm	Refused	Did not recieve picture	Did not view/receive pic	Proceeded to abortion
Pre-law	Included	30-39	High School or GED	White	Qualified for abortion funds	Urban	Married	Husband	Yourself	Yes	No/Not in chart	9 weeks to 13 weeks 6 days	No	Firm	Viewed	Did not recieve picture	Viewed or received pic	Proceeded to abortion
Pre-law	Included	30-39	Associates/Some college	White	Paid fully out of pocket	Urban	Divorced/Separated/Widowed	Boyfriend or Fiance	Other/Not in chart	Yes	Yes	Up to 9 weeks	No	Uncertain	Refused	Recieved picture	Viewed or received pic	Proceeded to abortion
Pre-law	Included	30-39	Associates/Some college	White	Paid fully out of pocket	Urban	Divorced/Separated/Widowed	Friend	Yourself	Yes	No/Not in chart	Up to 9 weeks	No	Firm	Refused	Did not recieve picture	Did not view/receive pic	Proceeded to abortion
Post-law	Included	30-39	Associates/Some college	White	Paid fully out of pocket	Urban	Divorced/Separated/Widowed	Other/Not in chart	Yourself	Yes	No/Not in chart	Up to 9 weeks	No	Firm	Viewed	Recieved picture	Viewed or received pic	Proceeded to abortion
Post-law	Included	<20	Less than High School	White	Paid fully out of pocket	Urban	Never Married	Boyfriend or Fiance	Yourself	Not in chart	Yes	Up to 9 weeks	No	Firm	Viewed	Did not recieve picture	Viewed or received pic	Proceeded to abortion
Pre-law	Included	25-29	Associates/Some college	Latina	Qualified for abortion funds	Urban	Never Married	Friend	Other/Not in chart	No	No/Not in chart	Up to 9 weeks	No	Firm	Refused	Did not recieve picture	Did not view/receive pic	Proceeded to abortion
Post-law	Included	25-29	College degree or higher	White	Paid fully out of pocket	Urban	Never Married	Boyfriend or Fiance	Yourself	No	Yes	Up to 9 weeks	No	Uncertain	Viewed	Recieved picture	Viewed or received pic	Continued pregnancy
Post-law	Included	20-24	Associates/Some college	White	Qualified for abortion funds	Urban	Never Married	Boyfriend or Fiance	Yourself	No	No/Not in chart	Up to 9 weeks	No	Firm	Viewed	Did not recieve picture	Viewed or received pic	Proceeded to abortion
Pre-law	Included	20-24	High School or GED	White	Qualified for abortion funds	Urban	Never Married	Friend	Yourself	No	No/Not in chart	Up to 9 weeks	No	Firm	Viewed	Did not recieve picture	Viewed or received pic	Proceeded to abortion
Pre-law	Included	<20	Less than High School	White	Paid fully out of pocket	Urban	Never Married	Boyfriend or Fiance	Shared	No	Yes	Up to 9 weeks	No	Firm	Viewed	Recieved picture	Viewed or received pic	Proceeded to abortion
Post-law	Included	30-39	Associates/Some college	White	Paid fully out of pocket	Urban	Never Married	Boyfriend or Fiance	Yourself	No	No/Not in chart	Up to 9 weeks	No	Firm	Viewed	Recieved picture	Viewed or received pic	Continued pregnancy
Post-law	Included	20-24	Less than High School	White	Paid fully out of pocket	Urban	Never Married	Boyfriend or Fiance	Yourself	No	No/Not in chart	Up to 9 weeks	No	Firm	Viewed	Did not recieve picture	Viewed or received pic	Proceeded to abortion
Pre-law	Included	20-24	High School or GED	Latina	Paid fully out of pocket	Urban	Never Married	Boyfriend or Fiance	Yourself	No	No/Not in chart	9 weeks to 13 weeks 6 days	No	Firm	Viewed	Recieved picture	Viewed or received pic	Proceeded to abortion
Post-law	Included	30-39	Associates/Some college	Latina	Qualified for abortion funds	Urban	Divorced/Separated/Widowed	Boyfriend or Fiance	Yourself	Yes	Yes	9 weeks to 13 weeks 6 days	No	Firm	Viewed	Did not recieve picture	Viewed or received pic	Proceeded to abortion
Pre-law	Included	40+	Not in chart	Asian	Paid fully out of pocket	Urban	Married	Husband	Yourself	Yes	No/Not in chart	Up to 9 weeks	No	Firm	Viewed	Recieved picture	Viewed or received pic	Proceeded to abortion
Pre-law	Included	20-24	Associates/Some college	White	Qualified for abortion funds	Urban	Never Married	Friend	Yourself	No	Yes	Up to 9 weeks	No	Firm	Refused	Did not recieve picture	Did not view/receive pic	Proceeded to abortion
Pre-law	Included	25-29	Associates/Some college	White	Paid fully out of pocket	Urban	Never Married	Friend	Yourself	No	No/Not in chart	Up to 9 weeks	No	Firm	Viewed	Recieved picture	Viewed or received pic	Proceeded to abortion
Pre-law	Included	40+	College degree or higher	White	Paid fully out of pocket	Urban	Divorced/Separated/Widowed	Boyfriend or Fiance	Yourself	Yes	Yes	Up to 9 weeks	No	Firm	Viewed	Recieved picture	Viewed or received pic	Continued pregnancy
Pre-law	Included	25-29	College degree or higher	White	Paid fully out of pocket	Urban	Never Married	Other/Not in chart	Yourself	No	No/Not in chart	Up to 9 weeks	No	Not in chart	Viewed	Did not recieve picture	Viewed or received pic	Continued pregnancy
Pre-law	Included	25-29	High School or GED	White	Paid fully out of pocket	Urban	Never Married	Other/Not in chart	Yourself	No	No/Not in chart	Up to 9 weeks	No	Firm	Refused	Did not recieve picture	Did not view/receive pic	Proceeded to abortion
Pre-law	Included	20-24	College degree or higher	White	Paid fully out of pocket	Urban	Never Married	Boyfriend or Fiance	Yourself	No	No/Not in chart	Up to 9 weeks	No	Firm	Viewed	Recieved picture	Viewed or received pic	Continued pregnancy
Pre-law	Included	30-39	Associates/Some college	White	Paid fully out of pocket	Urban	Never Married	Boyfriend or Fiance	Yourself	No	No/Not in chart	Up to 9 weeks	No	Firm	Viewed	Did not recieve picture	Viewed or received pic	Proceeded to abortion
Post-law	Included	25-29	Associates/Some college	White	Paid fully out of pocket	Urban	Never Married	Friend	Yourself	Yes	No/Not in chart	9 weeks to 13 weeks 6 days	No	Firm	Viewed	Did not recieve picture	Viewed or received pic	Proceeded to abortion
Post-law	Included	30-39	College degree or higher	Asian	Paid fully out of pocket	Urban	Married	Husband	Yourself	Yes	Yes	14+ weeks	No	Firm	Viewed	Recieved picture	Viewed or received pic	Proceeded to abortion
Pre-law	Included	30-39	College degree or higher	White	Paid fully out of pocket	Urban	Divorced/Separated/Widowed	Boyfriend or Fiance	Yourself	Yes	No/Not in chart	Up to 9 weeks	No	Firm	Refused	Did not recieve picture	Did not view/receive pic	Proceeded to abortion
Post-law	Included	<20	Less than High School	White	Paid fully out of pocket	Urban	Never Married	Friend	Yourself	Yes	No/Not in chart	Up to 9 weeks	No	Firm	Viewed	Recieved picture	Viewed or received pic	Proceeded to abortion
Pre-law	Included	25-29	High School or GED	Asian	Qualified for abortion funds	Urban	Married	Husband	Yourself	Yes	No/Not in chart	Up to 9 weeks	No	Firm	Refused	Did not recieve picture	Did not view/receive pic	Proceeded to abortion
Pre-law	Included	40+	College degree or higher	White	Paid fully out of pocket	Urban	Divorced/Separated/Widowed	Boyfriend or Fiance	Yourself	Yes	No/Not in chart	Up to 9 weeks	No	Firm	Viewed	Did not recieve picture	Viewed or received pic	Proceeded to abortion
Pre-law	Included	<20	Less than High School	White	Paid fully out of pocket	Urban	Never Married	Other/Not in chart	Yourself	No	No/Not in chart	Up to 9 weeks	No	Firm	Viewed	Recieved picture	Viewed or received pic	Continued pregnancy
Post-law	Included	30-39	College degree or higher	White	Paid fully out of pocket	Urban	Married	Husband	Yourself	Yes	Yes	9 weeks to 13 weeks 6 days	No	Firm	Viewed	Recieved picture	Viewed or received pic	Proceeded to abortion
Post-law	Included	25-29	College degree or higher	Asian	Paid fully out of pocket	Urban	Married	Husband	Yourself	No	Yes	Up to 9 weeks	No	Firm	Viewed	Did not recieve picture	Viewed or received pic	Proceeded to abortion
Pre-law	Excluded	20-24	Associates/Some college	White	Paid fully out of pocket	Urban	Never Married	Boyfriend or Fiance	Yourself	No	No/Not in chart	14+ weeks	No	Not in chart	Viewed	Recieved picture	Viewed or received pic	Continued pregnancy
Post-law	Included	25-29	High School or GED	Latina	Qualified for abortion funds	Urban	Never Married	Boyfriend or Fiance	Yourself	Yes	No/Not in chart	Up to 9 weeks	No	Firm	Viewed	Did not recieve picture	Viewed or received pic	Proceeded to abortion
Post-law	Included	<20	Associates/Some college	Latina	Paid fully out of pocket	Urban	Never Married	Friend	Yourself	No	No/Not in chart	9 weeks to 13 weeks 6 days	No	Firm	Refused	Did not recieve picture	Did not view/receive pic	Proceeded to abortion
Pre-law	Included	25-29	College degree or higher	Not in chart	Paid fully out of pocket	Urban	Divorced/Separated/Widowed	Boyfriend or Fiance	Shared	Yes	Yes	Up to 9 weeks	No	Firm	Not available in chart	Did not recieve picture	Did not view/receive pic	Proceeded to abortion
Pre-law	Included	20-24	College degree or higher	White	Qualified for abortion funds	Urban	Never Married	Friend	Yourself	No	Yes	Up to 9 weeks	No	Firm	Viewed	Recieved picture	Viewed or received pic	Proceeded to abortion
Pre-law	Included	25-29	High School or GED	Latina	Paid fully out of pocket	Urban	Never Married	Boyfriend or Fiance	Yourself	Yes	No/Not in chart	Up to 9 weeks	No	Firm	Refused	Did not recieve picture	Did not view/receive pic	Proceeded to abortion
Pre-law	Included	<20	Associates/Some college	Latina	Qualified for abortion funds	Urban	Never Married	Friend	Yourself	No	No/Not in chart	9 weeks to 13 weeks 6 days	No	Firm	Refused	Did not recieve picture	Did not view/receive pic	Proceeded to abortion
Pre-law	Included	25-29	College degree or higher	White	Paid fully out of pocket	Urban	Never Married	Other/Not in chart	Yourself	No	No/Not in chart	Up to 9 weeks	No	Firm	Viewed	Did not recieve picture	Viewed or received pic	Proceeded to abortion
Post-law	Included	25-29	College degree or higher	Black	Paid fully out of pocket	Urban	Never Married	Friend	Yourself	No	Yes	Up to 9 weeks	No	Uncertain	Viewed	Did not recieve picture	Viewed or received pic	Continued pregnancy
Pre-law	Included	25-29	Associates/Some college	Black	Paid fully out of pocket	Urban	Never Married	Boyfriend or Fiance	Yourself	No	Yes	Up to 9 weeks	No	Firm	Refused	Did not recieve picture	Did not view/receive pic	Continued pregnancy
Post-law	Included	25-29	High School or GED	Latina	Qualified for abortion funds	Urban	Divorced/Separated/Widowed	Other/Not in chart	Yourself	Yes	No/Not in chart	Up to 9 weeks	No	Firm	Viewed	Recieved picture	Viewed or received pic	Proceeded to abortion
Post-law	Included	25-29	College degree or higher	White	Paid fully out of pocket	Urban	Never Married	Boyfriend or Fiance	Yourself	No	No/Not in chart	Up to 9 weeks	No	Firm	Viewed	Did not recieve picture	Viewed or received pic	Proceeded to abortion
Pre-law	Included	25-29	Associates/Some college	Black	Paid fully out of pocket	Urban	Never Married	Boyfriend or Fiance	Yourself	Yes	No/Not in chart	9 weeks to 13 weeks 6 days	No	Firm	Refused	Did not recieve picture	Did not view/receive pic	Proceeded to abortion
Post-law	Excluded	20-24	Associates/Some college	White	Paid fully out of pocket	Urban	Never Married	Boyfriend or Fiance	Yourself	No	No/Not in chart	14+ weeks	No	Not in chart	Viewed	Recieved picture	Viewed or received pic	Continued pregnancy
Post-law	Included	30-39	College degree or higher	White	Paid fully out of pocket	Urban	Married	Husband	Yourself	Yes	No/Not in chart	9 weeks to 13 weeks 6 days	Yes	Firm	Viewed	Not available in chart	Viewed or received pic	Continued pregnancy
Post-law	Included	<20	Associates/Some college	White	Paid fully out of pocket	Urban	Never Married	Other/Not in chart	Yourself	Not in chart	Yes	Up to 9 weeks	No	Firm	Viewed	Recieved picture	Viewed or received pic	Proceeded to abortion
Post-law	Included	25-29	College degree or higher	Asian	Paid fully out of pocket	Urban	Married	Husband	Yourself	Yes	Yes	Up to 9 weeks	No	Firm	Viewed	Did not recieve picture	Viewed or received pic	Proceeded to abortion
Pre-law	Included	30-39	Associates/Some college	White	Paid fully out of pocket	Urban	Married	Friend	Yourself	No	No/Not in chart	Up to 9 weeks	Yes	Firm	Viewed	Did not recieve picture	Viewed or received pic	Proceeded to abortion
Post-law	Included	30-39	College degree or higher	White	Paid fully out of pocket	Urban	Married	Other/Not in chart	Yourself	Yes	No/Not in chart	Up to 9 weeks	No	Not in chart	Viewed	Did not recieve picture	Viewed or received pic	Continued pregnancy
Pre-law	Included	25-29	Associates/Some college	White	Paid fully out of pocket	Urban	Never Married	Boyfriend or Fiance	Yourself	No	No/Not in chart	Up to 9 weeks	No	Firm	Viewed	Recieved picture	Viewed or received pic	Proceeded to abortion
Pre-law	Included	<20	High School or GED	Latina	Paid fully out of pocket	Urban	Never Married	Boyfriend or Fiance	Yourself	No	Yes	Up to 9 weeks	No	Firm	Viewed	Did not recieve picture	Viewed or received pic	Proceeded to abortion
Pre-law	Included	25-29	College degree or higher	White	Qualified for abortion funds	Urban	Divorced/Separated/Widowed	Boyfriend or Fiance	Yourself	Yes	No/Not in chart	Up to 9 weeks	No	Firm	Refused	Did not recieve picture	Did not view/receive pic	Proceeded to abortion
Pre-law	Included	20-24	High School or GED	White	Paid fully out of pocket	Urban	Married	Husband	Yourself	No	Yes	9 weeks to 13 weeks 6 days	No	Firm	Refused	Did not recieve picture	Did not view/receive pic	Proceeded to abortion
Post-law	Included	30-39	College degree or higher	Latina	Paid fully out of pocket	Urban	Divorced/Separated/Widowed	Boyfriend or Fiance	Yourself	No	No/Not in chart	Up to 9 weeks	No	Firm	Viewed	Not available in chart	Viewed or received pic	Proceeded to abortion
Pre-law	Included	<20	Less than High School	White	Paid fully out of pocket	Urban	Never Married	Boyfriend or Fiance	Yourself	No	Yes	Up to 9 weeks	No	Firm	Viewed	Recieved picture	Viewed or received pic	Continued pregnancy
Post-law	Included	25-29	High School or GED	Latina	Qualified for abortion funds	Urban	Never Married	Boyfriend or Fiance	Yourself	Yes	No/Not in chart	Up to 9 weeks	No	Firm	Viewed	Recieved picture	Viewed or received pic	Proceeded to abortion
Pre-law	Included	30-39	Associates/Some college	White	Paid fully out of pocket	Urban	Divorced/Separated/Widowed	Boyfriend or Fiance	Yourself	Yes	Yes	Up to 9 weeks	No	Firm	Refused	Did not recieve picture	Did not view/receive pic	Proceeded to abortion
Post-law	Included	25-29	College degree or higher	White	Qualified for abortion funds	Urban	Never Married	Boyfriend or Fiance	Yourself	No	Yes	Up to 9 weeks	No	Firm	Viewed	Did not recieve picture	Viewed or received pic	Proceeded to abortion
Pre-law	Included	25-29	High School or GED	White	Qualified for abortion funds	Urban	Never Married	Other/Not in chart	Yourself	Yes	No/Not in chart	Up to 9 weeks	No	Firm	Refused	Did not recieve picture	Did not view/receive pic	Proceeded to abortion
Pre-law	Included	40+	High School or GED	Multiple/Other	Paid fully out of pocket	Urban	Never Married	Boyfriend or Fiance	Yourself	Yes	No/Not in chart	Up to 9 weeks	No	Firm	Refused	Did not recieve picture	Did not view/receive pic	Proceeded to abortion
Post-law	Included	<20	High School or GED	White	Paid fully out of pocket	Urban	Never Married	Boyfriend or Fiance	Yourself	No	Yes	Up to 9 weeks	No	Firm	Viewed	Did not recieve picture	Viewed or received pic	Proceeded to abortion
Pre-law	Included	25-29	College degree or higher	White	Paid fully out of pocket	Urban	Never Married	Other/Not in chart	Yourself	No	No/Not in chart	Up to 9 weeks	No	Not in chart	Viewed	Did not recieve picture	Viewed or received pic	Continued pregnancy
Post-law	Included	20-24	Associates/Some college	Black	Paid fully out of pocket	Urban	Never Married	Boyfriend or Fiance	Yourself	Not in chart	No/Not in chart	9 weeks to 13 weeks 6 days	No	Firm	Viewed	Recieved picture	Viewed or received pic	Continued pregnancy
Pre-law	Included	25-29	Not in chart	Asian	Paid fully out of pocket	Urban	Divorced/Separated/Widowed	Husband	Other/Not in chart	Yes	No/Not in chart	Up to 9 weeks	No	Firm	Viewed	Recieved picture	Viewed or received pic	Proceeded to abortion
Pre-law	Included	30-39	Not in chart	White	Qualified for abortion funds	Urban	Divorced/Separated/Widowed	Other/Not in chart	Yourself	Not in chart	No/Not in chart	Up to 9 weeks	No	Firm	Viewed	Recieved picture	Viewed or received pic	Proceeded to abortion
Post-law	Included	25-29	Associates/Some college	Asian	Paid fully out of pocket	Urban	Never Married	Friend	Yourself	Yes	No/Not in chart	14+ weeks	No	Firm	Viewed	Did not recieve picture	Viewed or received pic	Proceeded to abortion
Pre-law	Excluded	25-29	High School or GED	White	Paid fully out of pocket	Urban	Divorced/Separated/Widowed	Other/Not in chart	Other/Not in chart	Yes	Yes	Up to 9 weeks	No	Firm	Refused	Did not recieve picture	Did not view/receive pic	Continued pregnancy
Post-law	Included	30-39	College degree or higher	White	Paid fully out of pocket	Urban	Married	Husband	Yourself	Yes	Yes	Up to 9 weeks	No	Firm	Viewed	Did not recieve picture	Viewed or received pic	Continued pregnancy
Pre-law	Included	25-29	College degree or higher	Asian	Paid fully out of pocket	Urban	Married	Husband	Yourself	Not in chart	No/Not in chart	Up to 9 weeks	No	Firm	Viewed	Recieved picture	Viewed or received pic	Proceeded to abortion
Pre-law	Included	25-29	College degree or higher	Asian	Paid fully out of pocket	Urban	Married	Husband	Yourself	No	Yes	Up to 9 weeks	No	Firm	Viewed	Did not recieve picture	Viewed or received pic	Proceeded to abortion
Pre-law	Included	30-39	Less than High School	White	Qualified for abortion funds	Urban	Never Married	Friend	Yourself	Yes	No/Not in chart	Up to 9 weeks	No	Firm	Viewed	Recieved picture	Viewed or received pic	Proceeded to abortion
Pre-law	Included	20-24	Associates/Some college	White	Paid fully out of pocket	Urban	Never Married	Other/Not in chart	Yourself	No	No/Not in chart	14+ weeks	No	Firm	Refused	Did not recieve picture	Did not view/receive pic	Proceeded to abortion
Pre-law	Included	25-29	Associates/Some college	White	Paid fully out of pocket	Urban	Married	Husband	Yourself	No	No/Not in chart	Up to 9 weeks	No	Firm	Viewed	Recieved picture	Viewed or received pic	Proceeded to abortion
Pre-law	Included	20-24	College degree or higher	White	Paid fully out of pocket	Urban	Never Married	Friend	Yourself	No	No/Not in chart	Up to 9 weeks	No	Firm	Viewed	Did not recieve picture	Viewed or received pic	Proceeded to abortion
Pre-law	Included	20-24	College degree or higher	White	Qualified for abortion funds	Urban	Never Married	Boyfriend or Fiance	Yourself	No	Yes	Up to 9 weeks	No	Firm	Viewed	Recieved picture	Viewed or received pic	Proceeded to abortion
Pre-law	Included	25-29	College degree or higher	Asian	Paid fully out of pocket	Urban	Married	Husband	Yourself	Yes	Yes	Up to 9 weeks	No	Firm	Refused	Did not recieve picture	Did not view/receive pic	Proceeded to abortion
Pre-law	Included	20-24	Associates/Some college	Black	Qualified for abortion funds	Urban	Never Married	Boyfriend or Fiance	Yourself	Yes	No/Not in chart	Up to 9 weeks	No	Firm	Viewed	Did not recieve picture	Viewed or received pic	Proceeded to abortion
Post-law	Included	40+	High School or GED	Multiple/Other	Paid fully out of pocket	Urban	Never Married	Boyfriend or Fiance	Yourself	No	No/Not in chart	Up to 9 weeks	No	Firm	Viewed	Did not recieve picture	Viewed or received pic	Proceeded to abortion
Pre-law	Included	30-39	Associates/Some college	White	Paid fully out of pocket	Urban	Divorced/Separated/Widowed	Other/Not in chart	Yourself	No	Yes	Up to 9 weeks	No	Firm	Viewed	Recieved picture	Viewed or received pic	Proceeded to abortion
Pre-law	Included	25-29	Associates/Some college	Multiple/Other	Qualified for abortion funds	Urban	Never Married	Boyfriend or Fiance	Yourself	Yes	No/Not in chart	Up to 9 weeks	No	Firm	Viewed	Did not recieve picture	Viewed or received pic	Proceeded to abortion
Pre-law	Included	20-24	College degree or higher	White	Paid fully out of pocket	Urban	Never Married	Boyfriend or Fiance	Yourself	No	Yes	Up to 9 weeks	No	Firm	Refused	Did not recieve picture	Did not view/receive pic	Proceeded to abortion
Post-law	Included	20-24	High School or GED	Black	Paid fully out of pocket	Urban	Never Married	Friend	Yourself	Yes	No/Not in chart	Up to 9 weeks	No	Firm	Viewed	Recieved picture	Viewed or received pic	Continued pregnancy
Pre-law	Included	20-24	College degree or higher	White	Paid fully out of pocket	Urban	Never Married	Boyfriend or Fiance	Yourself	No	No/Not in chart	Up to 9 weeks	No	Firm	Refused	Did not recieve picture	Did not view/receive pic	Proceeded to abortion
Pre-law	Included	30-39	High School or GED	White	Paid fully out of pocket	Urban	Married	Husband	Yourself	Yes	Yes	Up to 9 weeks	No	Firm	Refused	Did not recieve picture	Did not view/receive pic	Proceeded to abortion
Post-law	Included	<20	Less than High School	White	Paid fully out of pocket	Urban	Never Married	Other/Not in chart	Yourself	Not in chart	No/Not in chart	9 weeks to 13 weeks 6 days	No	Firm	Viewed	Did not recieve picture	Viewed or received pic	Proceeded to abortion
Post-law	Included	25-29	High School or GED	White	Paid fully out of pocket	Urban	Married	Husband	Yourself	Not in chart	No/Not in chart	Up to 9 weeks	No	Firm	Viewed	Did not recieve picture	Viewed or received pic	Proceeded to abortion
Pre-law	Included	20-24	Associates/Some college	White	Paid fully out of pocket	Rural	Never Married	Boyfriend or Fiance	Yourself	No	Yes	Up to 9 weeks	No	Firm	Viewed	Did not recieve picture	Viewed or received pic	Proceeded to abortion
Pre-law	Included	20-24	Associates/Some college	White	Paid fully out of pocket	Urban	Never Married	Other/Not in chart	Yourself	No	No/Not in chart	Up to 9 weeks	No	Uncertain	Refused	Did not recieve picture	Did not view/receive pic	Proceeded to abortion
Pre-law	Included	20-24	Associates/Some college	White	Paid fully out of pocket	Urban	Never Married	Boyfriend or Fiance	Yourself	No	Yes	Up to 9 weeks	No	Firm	Viewed	Did not recieve picture	Viewed or received pic	Proceeded to abortion
Pre-law	Included	20-24	High School or GED	White	Paid fully out of pocket	Urban	Never Married	Boyfriend or Fiance	Yourself	Yes	No/Not in chart	Up to 9 weeks	No	Firm	Refused	Did not recieve picture	Did not view/receive pic	Proceeded to abortion
Post-law	Included	40+	College degree or higher	White	Paid fully out of pocket	Urban	Married	Husband	Yourself	Yes	No/Not in chart	Up to 9 weeks	No	Firm	Viewed	Did not recieve picture	Viewed or received pic	Continued pregnancy
Post-law	Included	40+	College degree or higher	White	Paid fully out of pocket	Urban	Married	Boyfriend or Fiance	Yourself	Not in chart	No/Not in chart	Up to 9 weeks	No	Firm	Viewed	Did not recieve picture	Viewed or received pic	Proceeded to abortion
Pre-law	Included	20-24	High School or GED	White	Paid fully out of pocket	Urban	Never Married	Other/Not in chart	Yourself	No	Yes	Up to 9 weeks	No	Firm	Viewed	Did not recieve picture	Viewed or received pic	Proceeded to abortion
Post-law	Included	<20	High School or GED	White	Qualified for abortion funds	Urban	Never Married	Boyfriend or Fiance	Yourself	No	Yes	Up to 9 weeks	No	Firm	Viewed	Did not recieve picture	Viewed or received pic	Proceeded to abortion
Pre-law	Included	20-24	High School or GED	White	Qualified for abortion funds	Urban	Never Married	Boyfriend or Fiance	Yourself	Not in chart	Yes	Up to 9 weeks	No	Firm	Viewed	Did not recieve picture	Viewed or received pic	Proceeded to abortion
Post-law	Included	20-24	Associates/Some college	White	Paid fully out of pocket	Urban	Never Married	Boyfriend or Fiance	Yourself	No	Yes	Up to 9 weeks	No	Firm	Viewed	Recieved picture	Viewed or received pic	Proceeded to abortion
Post-law	Included	<20	Less than High School	White	Paid fully out of pocket	Urban	Never Married	Boyfriend or Fiance	Yourself	No	No/Not in chart	14+ weeks	No	Firm	Viewed	Did not recieve picture	Viewed or received pic	Proceeded to abortion
Post-law	Included	<20	Less than High School	Latina	Paid fully out of pocket	Urban	Never Married	Boyfriend or Fiance	Yourself	No	No/Not in chart	9 weeks to 13 weeks 6 days	No	Firm	Viewed	Recieved picture	Viewed or received pic	Proceeded to abortion
Pre-law	Included	25-29	High School or GED	White	Qualified for abortion funds	Urban	Never Married	Boyfriend or Fiance	Yourself	Yes	No/Not in chart	9 weeks to 13 weeks 6 days	No	Firm	Refused	Did not recieve picture	Did not view/receive pic	Proceeded to abortion
Post-law	Included	20-24	High School or GED	White	Paid fully out of pocket	Urban	Never Married	Other/Not in chart	Yourself	No	Yes	Up to 9 weeks	No	Uncertain	Viewed	Recieved picture	Viewed or received pic	Proceeded to abortion
Pre-law	Included	25-29	Associates/Some college	White	Paid fully out of pocket	Urban	Never Married	Ex-husband or ex-boyfriend	Yourself	Yes	No/Not in chart	Up to 9 weeks	No	Firm	Viewed	Recieved picture	Viewed or received pic	Proceeded to abortion
Post-law	Included	20-24	Associates/Some college	White	Paid fully out of pocket	Urban	Never Married	Boyfriend or Fiance	Yourself	Yes	No/Not in chart	Up to 9 weeks	No	Firm	Viewed	Did not recieve picture	Viewed or received pic	Continued pregnancy
Post-law	Included	20-24	Associates/Some college	White	Paid fully out of pocket	Urban	Never Married	Boyfriend or Fiance	Yourself	Yes	No/Not in chart	9 weeks to 13 weeks 6 days	No	Firm	Viewed	Recieved picture	Viewed or received pic	Proceeded to abortion
Post-law	Included	<20	Less than High School	White	Paid fully out of pocket	Urban	Never Married	Other/Not in chart	Yourself	Not in chart	Yes	Up to 9 weeks	No	Firm	Viewed	Recieved picture	Viewed or received pic	Proceeded to abortion
Post-law	Included	25-29	Associates/Some college	White	Paid fully out of pocket	Urban	Divorced/Separated/Widowed	Boyfriend or Fiance	Yourself	Yes	Yes	Up to 9 weeks	No	Firm	Viewed	Did not recieve picture	Viewed or received pic	Proceeded to abortion
Pre-law	Included	25-29	Associates/Some college	White	Paid fully out of pocket	Urban	Divorced/Separated/Widowed	Boyfriend or Fiance	Yourself	Yes	Yes	14+ weeks	No	Firm	Viewed	Did not recieve picture	Viewed or received pic	Continued pregnancy
Pre-law	Included	20-24	High School or GED	White	Paid fully out of pocket	Urban	Never Married	Friend	Yourself	Yes	No/Not in chart	Up to 9 weeks	No	Firm	Viewed	Recieved picture	Viewed or received pic	Proceeded to abortion
Pre-law	Included	30-39	Not in chart	White	Paid fully out of pocket	Urban	Never Married	Boyfriend or Fiance	Yourself	No	No/Not in chart	Up to 9 weeks	No	Firm	Viewed	Recieved picture	Viewed or received pic	Proceeded to abortion
Pre-law	Included	25-29	Less than High School	Latina	Qualified for abortion funds	Urban	Never Married	Boyfriend or Fiance	Yourself	Yes	No/Not in chart	Up to 9 weeks	No	Firm	Refused	Did not recieve picture	Did not view/receive pic	Proceeded to abortion
Pre-law	Excluded	20-24	High School or GED	White	Paid fully out of pocket	Urban	Never Married	Boyfriend or Fiance	Yourself	No	No/Not in chart	14+ weeks	No	Not in chart	Viewed	Recieved picture	Viewed or received pic	Continued pregnancy
Post-law	Included	20-24	High School or GED	White	Qualified for abortion funds	Urban	Never Married	Friend	Yourself	Yes	No/Not in chart	Up to 9 weeks	No	Firm	Viewed	Did not recieve picture	Viewed or received pic	Proceeded to abortion
Post-law	Included	20-24	Associates/Some college	White	Paid fully out of pocket	Urban	Never Married	Boyfriend or Fiance	Yourself	No	No/Not in chart	Up to 9 weeks	No	Firm	Viewed	Did not recieve picture	Viewed or received pic	Proceeded to abortion
Pre-law	Included	25-29	Associates/Some college	White	Paid fully out of pocket	Urban	Never Married	Boyfriend or Fiance	Yourself	Yes	No/Not in chart	Up to 9 weeks	No	Firm	Refused	Did not recieve picture	Did not view/receive pic	Proceeded to abortion
Pre-law	Included	<20	Less than High School	White	Paid fully out of pocket	Urban	Never Married	Boyfriend or Fiance	Yourself	No	Yes	Up to 9 weeks	No	Firm	Viewed	Recieved picture	Viewed or received pic	Proceeded to abortion
Pre-law	Included	40+	College degree or higher	White	Paid fully out of pocket	Urban	Married	Husband	Yourself	Yes	Yes	Up to 9 weeks	No	Firm	Viewed	Did not recieve picture	Viewed or received pic	Proceeded to abortion
Post-law	Included	25-29	College degree or higher	Not in chart	Paid fully out of pocket	Urban	Married	Husband	Yourself	Yes	Yes	Up to 9 weeks	No	Firm	Viewed	Did not recieve picture	Viewed or received pic	Continued pregnancy
Post-law	Included	30-39	College degree or higher	White	Qualified for abortion funds	Urban	Never Married	Boyfriend or Fiance	Yourself	Yes	No/Not in chart	14+ weeks	No	Firm	Viewed	Recieved picture	Viewed or received pic	Proceeded to abortion
Pre-law	Included	20-24	Associates/Some college	White	Paid fully out of pocket	Urban	Never Married	Boyfriend or Fiance	Yourself	Yes	Yes	Up to 9 weeks	No	Firm	Refused	Did not recieve picture	Did not view/receive pic	Proceeded to abortion
Pre-law	Included	25-29	High School or GED	White	Qualified for abortion funds	Urban	Never Married	Boyfriend or Fiance	Yourself	Yes	No/Not in chart	14+ weeks	No	Firm	Refused	Did not recieve picture	Did not view/receive pic	Continued pregnancy
Post-law	Included	<20	Less than High School	White	Paid fully out of pocket	Urban	Never Married	Boyfriend or Fiance	Yourself	No	Yes	9 weeks to 13 weeks 6 days	No	Firm	Viewed	Did not recieve picture	Viewed or received pic	Proceeded to abortion
Pre-law	Included	25-29	High School or GED	Black	Qualified for abortion funds	Urban	Never Married	Boyfriend or Fiance	Other/Not in chart	No	No/Not in chart	Up to 9 weeks	No	Firm	Viewed	Recieved picture	Viewed or received pic	Proceeded to abortion
Pre-law	Included	30-39	College degree or higher	White	Paid fully out of pocket	Urban	Married	Husband	Yourself	No	Yes	Up to 9 weeks	No	Firm	Viewed	Did not recieve picture	Viewed or received pic	Proceeded to abortion
Pre-law	Included	30-39	College degree or higher	Not in chart	Paid fully out of pocket	Urban	Married	Husband	Shared	Not in chart	No/Not in chart	Up to 9 weeks	No	Firm	Refused	Did not recieve picture	Did not view/receive pic	Proceeded to abortion
Post-law	Included	25-29	Associates/Some college	White	Paid fully out of pocket	Urban	Never Married	Boyfriend or Fiance	Yourself	Yes	Yes	Up to 9 weeks	No	Firm	Viewed	Did not recieve picture	Viewed or received pic	Proceeded to abortion
Pre-law	Included	20-24	Less than High School	White	Qualified for abortion funds	Urban	Never Married	Ex-husband or ex-boyfriend	Yourself	No	Yes	14+ weeks	No	Firm	Refused	Did not recieve picture	Did not view/receive pic	Proceeded to abortion
Pre-law	Included	<20	Less than High School	Black	Paid fully out of pocket	Urban	Never Married	Boyfriend or Fiance	Yourself	Yes	No/Not in chart	Up to 9 weeks	No	Firm	Viewed	Recieved picture	Viewed or received pic	Proceeded to abortion
Post-law	Included	20-24	Associates/Some college	White	Paid fully out of pocket	Urban	Never Married	Boyfriend or Fiance	Yourself	No	Yes	Up to 9 weeks	No	Firm	Viewed	Recieved picture	Viewed or received pic	Proceeded to abortion
Post-law	Included	30-39	Less than High School	White	Qualified for abortion funds	Urban	Divorced/Separated/Widowed	Boyfriend or Fiance	Yourself	Yes	Yes	Up to 9 weeks	No	Firm	Viewed	Recieved picture	Viewed or received pic	Proceeded to abortion
Pre-law	Included	25-29	Less than High School	White	Qualified for abortion funds	Urban	Never Married	Boyfriend or Fiance	Yourself	Yes	Yes	Up to 9 weeks	No	Firm	Viewed	Recieved picture	Viewed or received pic	Proceeded to abortion
Post-law	Excluded	25-29	College degree or higher	White	Paid fully out of pocket	Urban	Never Married	Boyfriend or Fiance	Yourself	No	No/Not in chart	14+ weeks	No	Not in chart	Not available in chart	Not available in chart	Not in chart	Continued pregnancy
Post-law	Included	20-24	High School or GED	White	Qualified for abortion funds	Urban	Married	Boyfriend or Fiance	Yourself	Yes	Yes	9 weeks to 13 weeks 6 days	No	Firm	Viewed	Recieved picture	Viewed or received pic	Proceeded to abortion
Post-law	Included	25-29	Associates/Some college	Not in chart	Qualified for abortion funds	Urban	Divorced/Separated/Widowed	Friend	Yourself	Yes	Yes	Up to 9 weeks	No	Firm	Viewed	Did not recieve picture	Viewed or received pic	Proceeded to abortion
Pre-law	Included	<20	Less than High School	White	Qualified for abortion funds	Urban	Never Married	Other/Not in chart	Yourself	Not in chart	No/Not in chart	9 weeks to 13 weeks 6 days	No	Firm	Viewed	Did not recieve picture	Viewed or received pic	Proceeded to abortion
Post-law	Included	20-24	College degree or higher	White	Qualified for abortion funds	Urban	Never Married	Boyfriend or Fiance	Yourself	No	No/Not in chart	14+ weeks	No	Firm	Viewed	Did not recieve picture	Viewed or received pic	Proceeded to abortion
Post-law	Included	30-39	Associates/Some college	White	Paid fully out of pocket	Urban	Divorced/Separated/Widowed	Boyfriend or Fiance	Yourself	Yes	Yes	Up to 9 weeks	No	Firm	Viewed	Did not recieve picture	Viewed or received pic	Proceeded to abortion
Post-law	Included	<20	Less than High School	Black	Qualified for abortion funds	Urban	Never Married	Boyfriend or Fiance	Yourself	No	Yes	14+ weeks	No	Firm	Viewed	Recieved picture	Viewed or received pic	Proceeded to abortion
Pre-law	Included	30-39	College degree or higher	White	Qualified for abortion funds	Urban	Never Married	Other/Not in chart	Yourself	Yes	No/Not in chart	Up to 9 weeks	No	Firm	Refused	Recieved picture	Viewed or received pic	Proceeded to abortion
Post-law	Included	25-29	College degree or higher	White	Paid fully out of pocket	Urban	Never Married	Other/Not in chart	Yourself	Not in chart	No/Not in chart	Up to 9 weeks	No	Firm	Viewed	Did not recieve picture	Viewed or received pic	Proceeded to abortion
Pre-law	Included	25-29	Associates/Some college	White	Paid fully out of pocket	Urban	Never Married	Boyfriend or Fiance	Yourself	No	No/Not in chart	Up to 9 weeks	No	Firm	Viewed	Did not recieve picture	Viewed or received pic	Proceeded to abortion
Pre-law	Included	20-24	High School or GED	White	Qualified for abortion funds	Urban	Divorced/Separated/Widowed	Ex-husband or ex-boyfriend	Yourself	Yes	No/Not in chart	Up to 9 weeks	No	Firm	Refused	Did not recieve picture	Did not view/receive pic	Proceeded to abortion
Post-law	Included	30-39	High School or GED	White	Paid fully out of pocket	Not in chart	Never Married	Ex-husband or ex-boyfriend	Yourself	Yes	No/Not in chart	Up to 9 weeks	No	Not in chart	Viewed	Recieved picture	Viewed or received pic	Continued pregnancy
Post-law	Included	20-24	Less than High School	White	Paid fully out of pocket	Urban	Never Married	Other/Not in chart	Yourself	No	Yes	Up to 9 weeks	No	Firm	Viewed	Did not recieve picture	Viewed or received pic	Proceeded to abortion
Pre-law	Included	20-24	Associates/Some college	White	Paid fully out of pocket	Urban	Divorced/Separated/Widowed	Other/Not in chart	Yourself	Not in chart	No/Not in chart	Up to 9 weeks	No	Firm	Refused	Did not recieve picture	Did not view/receive pic	Continued pregnancy
Pre-law	Included	30-39	Not in chart	Black	Paid fully out of pocket	Urban	Divorced/Separated/Widowed	Boyfriend or Fiance	Yourself	Yes	No/Not in chart	Up to 9 weeks	No	Firm	Viewed	Did not recieve picture	Viewed or received pic	Proceeded to abortion
Pre-law	Included	40+	College degree or higher	White	Paid fully out of pocket	Urban	Married	Husband	Yourself	Yes	No/Not in chart	14+ weeks	No	Firm	Refused	Did not recieve picture	Did not view/receive pic	Proceeded to abortion
Pre-law	Included	20-24	Less than High School	White	Paid fully out of pocket	Urban	Never Married	Friend	Yourself	No	No/Not in chart	Up to 9 weeks	No	Firm	Viewed	Recieved picture	Viewed or received pic	Proceeded to abortion
Post-law	Included	20-24	High School or GED	White	Paid fully out of pocket	Urban	Never Married	Boyfriend or Fiance	Yourself	Yes	No/Not in chart	Up to 9 weeks	No	Firm	Viewed	Did not recieve picture	Viewed or received pic	Continued pregnancy
Post-law	Included	40+	College degree or higher	White	Paid fully out of pocket	Urban	Never Married	Boyfriend or Fiance	Yourself	No	Yes	Up to 9 weeks	No	Firm	Viewed	Recieved picture	Viewed or received pic	Proceeded to abortion
Post-law	Included	25-29	Associates/Some college	White	Paid fully out of pocket	Urban	Never Married	Boyfriend or Fiance	Yourself	No	Yes	Up to 9 weeks	No	Firm	Viewed	Did not recieve picture	Viewed or received pic	Proceeded to abortion
Pre-law	Included	<20	Less than High School	White	Paid fully out of pocket	Urban	Never Married	Friend	Yourself	No	Yes	Up to 9 weeks	No	Uncertain	Viewed	Did not recieve picture	Viewed or received pic	Proceeded to abortion
Post-law	Included	25-29	Associates/Some college	Black	Paid fully out of pocket	Urban	Never Married	Friend	Yourself	Yes	No/Not in chart	14+ weeks	No	Not in chart	Viewed	Did not recieve picture	Viewed or received pic	Proceeded to abortion
Pre-law	Included	20-24	High School or GED	White	Paid fully out of pocket	Urban	Never Married	Friend	Yourself	Yes	Yes	Up to 9 weeks	No	Firm	Refused	Did not recieve picture	Did not view/receive pic	Proceeded to abortion
Post-law	Included	25-29	Associates/Some college	White	Qualified for abortion funds	Urban	Never Married	Boyfriend or Fiance	Yourself	Yes	No/Not in chart	Up to 9 weeks	No	Firm	Viewed	Did not recieve picture	Viewed or received pic	Proceeded to abortion
Post-law	Included	<20	Less than High School	White	Paid fully out of pocket	Urban	Never Married	Boyfriend or Fiance	Yourself	No	Yes	9 weeks to 13 weeks 6 days	No	Uncertain	Viewed	Did not recieve picture	Viewed or received pic	Proceeded to abortion
Post-law	Included	30-39	Associates/Some college	White	Paid fully out of pocket	Urban	Divorced/Separated/Widowed	Friend	Yourself	Yes	Yes	9 weeks to 13 weeks 6 days	No	Firm	Viewed	Did not recieve picture	Viewed or received pic	Proceeded to abortion
Pre-law	Included	20-24	Less than High School	White	Qualified for abortion funds	Urban	Never Married	Boyfriend or Fiance	Yourself	Yes	Yes	Up to 9 weeks	No	Firm	Refused	Did not recieve picture	Did not view/receive pic	Proceeded to abortion
Pre-law	Included	20-24	Associates/Some college	White	Paid fully out of pocket	Urban	Married	Husband	Yourself	Yes	Yes	Up to 9 weeks	No	Firm	Refused	Did not recieve picture	Did not view/receive pic	Continued pregnancy
Post-law	Included	20-24	High School or GED	White	Paid fully out of pocket	Urban	Never Married	Friend	Yourself	No	Yes	Up to 9 weeks	No	Firm	Viewed	Did not recieve picture	Viewed or received pic	Proceeded to abortion
Pre-law	Included	20-24	High School or GED	White	Qualified for abortion funds	Urban	Never Married	Friend	Yourself	Yes	Yes	Up to 9 weeks	No	Firm	Viewed	Recieved picture	Viewed or received pic	Proceeded to abortion
Pre-law	Included	40+	High School or GED	White	Paid fully out of pocket	Urban	Never Married	Boyfriend or Fiance	Yourself	No	No/Not in chart	Up to 9 weeks	No	Firm	Viewed	Recieved picture	Viewed or received pic	Proceeded to abortion
Pre-law	Included	40+	High School or GED	White	Paid fully out of pocket	Rural	Divorced/Separated/Widowed	Boyfriend or Fiance	Yourself	No	Yes	Up to 9 weeks	No	Firm	Refused	Did not recieve picture	Did not view/receive pic	Proceeded to abortion
Pre-law	Included	30-39	College degree or higher	Not in chart	Paid fully out of pocket	Rural	Married	Husband	Other/Not in chart	Yes	No/Not in chart	9 weeks to 13 weeks 6 days	No	Firm	Refused	Did not recieve picture	Did not view/receive pic	Proceeded to abortion
Post-law	Included	30-39	Associates/Some college	Not in chart	Paid fully out of pocket	Rural	Married	Husband	Yourself	Yes	No/Not in chart	Up to 9 weeks	No	Firm	Refused	Did not recieve picture	Did not view/receive pic	Proceeded to abortion
Pre-law	Included	20-24	Associates/Some college	White	Paid fully out of pocket	Rural	Never Married	Boyfriend or Fiance	Yourself	No	Yes	9 weeks to 13 weeks 6 days	No	Firm	Refused	Did not recieve picture	Did not view/receive pic	Proceeded to abortion
Pre-law	Included	20-24	College degree or higher	White	Paid fully out of pocket	Rural	Never Married	Boyfriend or Fiance	Yourself	No	Yes	Up to 9 weeks	No	Firm	Refused	Did not recieve picture	Did not view/receive pic	Proceeded to abortion
Post-law	Included	30-39	Less than High School	White	Paid fully out of pocket	Rural	Married	Friend	Yourself	Yes	No/Not in chart	9 weeks to 13 weeks 6 days	No	Firm	Viewed	Recieved picture	Viewed or received pic	Continued pregnancy
Post-law	Included	<20	Less than High School	White	Paid fully out of pocket	Rural	Never Married	Boyfriend or Fiance	Yourself	No	Yes	9 weeks to 13 weeks 6 days	No	Firm	Viewed	Did not recieve picture	Viewed or received pic	Proceeded to abortion
Post-law	Included	<20	High School or GED	White	Paid fully out of pocket	Rural	Never Married	Boyfriend or Fiance	Parent/Guardian	No	Yes	Up to 9 weeks	No	Firm	Viewed	Recieved picture	Viewed or received pic	Continued pregnancy
Pre-law	Included	25-29	College degree or higher	White	Paid fully out of pocket	Urban	Never Married	Boyfriend or Fiance	Other/Not in chart	No	Yes	Up to 9 weeks	No	Firm	Refused	Did not recieve picture	Did not view/receive pic	Proceeded to abortion
Post-law	Included	30-39	Associates/Some college	White	Paid fully out of pocket	Urban	Married	Husband	Yourself	Yes	No/Not in chart	Up to 9 weeks	No	Firm	Viewed	Did not recieve picture	Viewed or received pic	Proceeded to abortion
Post-law	Included	20-24	College degree or higher	White	Paid fully out of pocket	Rural	Never Married	Friend	Yourself	No	No/Not in chart	Up to 9 weeks	No	Firm	Viewed	Did not recieve picture	Viewed or received pic	Proceeded to abortion
Post-law	Included	20-24	High School or GED	White	Qualified for abortion funds	Rural	Never Married	Friend	Yourself	Yes	No/Not in chart	Up to 9 weeks	No	Firm	Viewed	Did not recieve picture	Viewed or received pic	Proceeded to abortion
Post-law	Included	25-29	Associates/Some college	White	Paid fully out of pocket	Rural	Never Married	Boyfriend or Fiance	Parent/Guardian	No	No/Not in chart	Up to 9 weeks	No	Firm	Viewed	Recieved picture	Viewed or received pic	Proceeded to abortion
Post-law	Included	<20	Less than High School	White	Qualified for abortion funds	Urban	Never Married	Ex-husband or ex-boyfriend	Yourself	No	Yes	14+ weeks	No	Firm	Viewed	Did not recieve picture	Viewed or received pic	Proceeded to abortion
Pre-law	Included	30-39	Associates/Some college	White	Paid fully out of pocket	Urban	Divorced/Separated/Widowed	Boyfriend or Fiance	Yourself	Yes	No/Not in chart	Up to 9 weeks	No	Firm	Refused	Did not recieve picture	Did not view/receive pic	Proceeded to abortion
Pre-law	Excluded	30-39	College degree or higher	White	Paid fully out of pocket	Urban	Divorced/Separated/Widowed	Other/Not in chart	Yourself	Yes	No/Not in chart	Up to 9 weeks	No	Firm	Refused	Did not recieve picture	Did not view/receive pic	Continued pregnancy
Pre-law	Included	<20	Associates/Some college	White	Qualified for abortion funds	Urban	Never Married	Boyfriend or Fiance	Yourself	No	No/Not in chart	Up to 9 weeks	No	Firm	Viewed	Did not recieve picture	Viewed or received pic	Proceeded to abortion
Pre-law	Included	<20	High School or GED	White	Paid fully out of pocket	Urban	Never Married	Friend	Yourself	No	Yes	Up to 9 weeks	No	Firm	Viewed	Recieved picture	Viewed or received pic	Proceeded to abortion
Post-law	Included	30-39	High School or GED	White	Paid fully out of pocket	Urban	Never Married	Boyfriend or Fiance	Yourself	Yes	No/Not in chart	Up to 9 weeks	No	Firm	Viewed	Did not recieve picture	Viewed or received pic	Proceeded to abortion
Post-law	Included	30-39	Associates/Some college	White	Paid fully out of pocket	Urban	Never Married	Other/Not in chart	Yourself	No	Yes	9 weeks to 13 weeks 6 days	No	Firm	Viewed	Did not recieve picture	Viewed or received pic	Proceeded to abortion
Post-law	Included	20-24	Associates/Some college	White	Qualified for abortion funds	Urban	Never Married	Boyfriend or Fiance	Yourself	Not in chart	Yes	Up to 9 weeks	No	Uncertain	Viewed	Did not recieve picture	Viewed or received pic	Proceeded to abortion
Pre-law	Included	20-24	High School or GED	White	Qualified for abortion funds	Urban	Never Married	Friend	Yourself	No	Yes	14+ weeks	No	Firm	Refused	Did not recieve picture	Did not view/receive pic	Proceeded to abortion
Post-law	Included	30-39	Associates/Some college	White	Paid fully out of pocket	Urban	Never Married	Other/Not in chart	Yourself	Yes	No/Not in chart	Up to 9 weeks	No	Firm	Viewed	Did not recieve picture	Viewed or received pic	Proceeded to abortion
Post-law	Included	25-29	Associates/Some college	White	Paid fully out of pocket	Urban	Divorced/Separated/Widowed	Boyfriend or Fiance	Yourself	No	No/Not in chart	Up to 9 weeks	No	Firm	Viewed	Did not recieve picture	Viewed or received pic	Proceeded to abortion
Pre-law	Included	25-29	High School or GED	White	Paid fully out of pocket	Urban	Never Married	Boyfriend or Fiance	Yourself	No	No/Not in chart	9 weeks to 13 weeks 6 days	No	Firm	Refused	Did not recieve picture	Did not view/receive pic	Proceeded to abortion
Post-law	Included	20-24	Associates/Some college	White	Paid fully out of pocket	Urban	Never Married	Boyfriend or Fiance	Other/Not in chart	No	No/Not in chart	14+ weeks	No	Firm	Viewed	Recieved picture	Viewed or received pic	Proceeded to abortion
Pre-law	Included	40+	College degree or higher	White	Paid fully out of pocket	Urban	Divorced/Separated/Widowed	Other/Not in chart	Yourself	Yes	No/Not in chart	Up to 9 weeks	No	Firm	Refused	Did not recieve picture	Did not view/receive pic	Proceeded to abortion
Post-law	Included	25-29	Associates/Some college	White	Paid fully out of pocket	Urban	Never Married	Boyfriend or Fiance	Yourself	Yes	Yes	Up to 9 weeks	No	Firm	Viewed	Did not recieve picture	Viewed or received pic	Proceeded to abortion
Post-law	Included	30-39	College degree or higher	Latina	Paid fully out of pocket	Urban	Not available in chart	Boyfriend or Fiance	Yourself	Not in chart	Yes	Up to 9 weeks	No	Firm	Refused	Recieved picture	Viewed or received pic	Proceeded to abortion
Pre-law	Included	20-24	College degree or higher	White	Paid fully out of pocket	Urban	Never Married	Boyfriend or Fiance	Yourself	No	No/Not in chart	Up to 9 weeks	No	Firm	Refused	Did not recieve picture	Did not view/receive pic	Proceeded to abortion
Post-law	Included	20-24	Not in chart	Latina	Paid fully out of pocket	Urban	Never Married	Boyfriend or Fiance	Yourself	No	No/Not in chart	9 weeks to 13 weeks 6 days	No	Firm	Viewed	Did not recieve picture	Viewed or received pic	Proceeded to abortion
Post-law	Included	30-39	Associates/Some college	Not in chart	Qualified for abortion funds	Urban	Divorced/Separated/Widowed	Boyfriend or Fiance	Yourself	Yes	No/Not in chart	Up to 9 weeks	No	Firm	Viewed	Did not recieve picture	Viewed or received pic	Proceeded to abortion
Post-law	Included	25-29	College degree or higher	White	Paid fully out of pocket	Urban	Never Married	Boyfriend or Fiance	Yourself	Yes	No/Not in chart	Up to 9 weeks	No	Firm	Viewed	Recieved picture	Viewed or received pic	Proceeded to abortion
Pre-law	Included	<20	Less than High School	White	Paid fully out of pocket	Urban	Not available in chart	Boyfriend or Fiance	Yourself	No	Yes	Up to 9 weeks	No	Firm	Viewed	Recieved picture	Viewed or received pic	Proceeded to abortion
Pre-law	Included	20-24	Associates/Some college	White	Paid fully out of pocket	Urban	Never Married	Boyfriend or Fiance	Yourself	No	No/Not in chart	Up to 9 weeks	No	Firm	Viewed	Recieved picture	Viewed or received pic	Proceeded to abortion
Pre-law	Included	<20	Associates/Some college	White	Qualified for abortion funds	Urban	Never Married	Boyfriend or Fiance	Yourself	No	Yes	14+ weeks	No	Firm	Viewed	Did not recieve picture	Viewed or received pic	Proceeded to abortion
Post-law	Included	25-29	College degree or higher	White	Paid fully out of pocket	Urban	Never Married	Friend	Yourself	Not in chart	No/Not in chart	Up to 9 weeks	No	Firm	Viewed	Did not recieve picture	Viewed or received pic	Proceeded to abortion
Post-law	Included	25-29	Associates/Some college	White	Paid fully out of pocket	Urban	Never Married	Boyfriend or Fiance	Yourself	No	No/Not in chart	9 weeks to 13 weeks 6 days	No	Firm	Viewed	Did not recieve picture	Viewed or received pic	Proceeded to abortion
Pre-law	Included	30-39	Associates/Some college	Latina	Qualified for abortion funds	Urban	Divorced/Separated/Widowed	Friend	Other/Not in chart	Not in chart	Yes	9 weeks to 13 weeks 6 days	No	Firm	Viewed	Recieved picture	Viewed or received pic	Proceeded to abortion
Pre-law	Included	30-39	Associates/Some college	Latina	Paid fully out of pocket	Urban	Married	Friend	Yourself	Yes	No/Not in chart	Up to 9 weeks	No	Firm	Refused	Did not recieve picture	Did not view/receive pic	Proceeded to abortion
Post-law	Included	40+	College degree or higher	White	Paid fully out of pocket	Urban	Married	Husband	Yourself	Yes	No/Not in chart	9 weeks to 13 weeks 6 days	No	Firm	Viewed	Did not recieve picture	Viewed or received pic	Proceeded to abortion
Post-law	Included	20-24	High School or GED	Latina	Paid fully out of pocket	Urban	Never Married	Boyfriend or Fiance	Yourself	No	No/Not in chart	9 weeks to 13 weeks 6 days	No	Firm	Viewed	Recieved picture	Viewed or received pic	Proceeded to abortion
Pre-law	Included	25-29	Associates/Some college	White	Paid fully out of pocket	Urban	Never Married	Friend	Yourself	Not in chart	No/Not in chart	Up to 9 weeks	No	Firm	Refused	Did not recieve picture	Did not view/receive pic	Proceeded to abortion
Pre-law	Included	20-24	Associates/Some college	White	Paid fully out of pocket	Urban	Never Married	Boyfriend or Fiance	Yourself	No	No/Not in chart	Up to 9 weeks	No	Firm	Viewed	Recieved picture	Viewed or received pic	Proceeded to abortion
Pre-law	Included	20-24	Less than High School	White	Paid fully out of pocket	Urban	Married	Husband	Shared	Yes	Yes	Up to 9 weeks	No	Firm	Refused	Did not recieve picture	Did not view/receive pic	Proceeded to abortion
Pre-law	Included	30-39	College degree or higher	White	Paid fully out of pocket	Urban	Divorced/Separated/Widowed	Boyfriend or Fiance	Yourself	Yes	No/Not in chart	Up to 9 weeks	No	Firm	Viewed	Recieved picture	Viewed or received pic	Proceeded to abortion
Post-law	Included	25-29	Less than High School	Asian	Paid fully out of pocket	Urban	Married	Husband	Yourself	Yes	Yes	9 weeks to 13 weeks 6 days	No	Firm	Viewed	Did not recieve picture	Viewed or received pic	Proceeded to abortion
Pre-law	Included	30-39	College degree or higher	White	Paid fully out of pocket	Urban	Married	Husband	Yourself	No	No/Not in chart	14+ weeks	No	Firm	Viewed	Did not recieve picture	Viewed or received pic	Continued pregnancy
Post-law	Included	20-24	Associates/Some college	White	Qualified for abortion funds	Urban	Married	Boyfriend or Fiance	Yourself	Yes	No/Not in chart	9 weeks to 13 weeks 6 days	No	Firm	Refused	Did not recieve picture	Did not view/receive pic	Proceeded to abortion
Post-law	Included	20-24	Not in chart	Latina	Paid fully out of pocket	Urban	Never Married	Boyfriend or Fiance	Yourself	No	Yes	Up to 9 weeks	No	Firm	Viewed	Did not recieve picture	Viewed or received pic	Proceeded to abortion
Pre-law	Included	20-24	High School or GED	Latina	Paid fully out of pocket	Urban	Never Married	Boyfriend or Fiance	Yourself	No	Yes	Up to 9 weeks	No	Firm	Refused	Did not recieve picture	Did not view/receive pic	Proceeded to abortion
Post-law	Included	25-29	College degree or higher	Asian	Paid fully out of pocket	Urban	Married	Husband	Yourself	No	Yes	Up to 9 weeks	No	Firm	Viewed	Recieved picture	Viewed or received pic	Proceeded to abortion
Pre-law	Included	30-39	High School or GED	Latina	Qualified for abortion funds	Urban	Married	Boyfriend or Fiance	Yourself	Yes	Yes	Up to 9 weeks	No	Firm	Refused	Did not recieve picture	Did not view/receive pic	Proceeded to abortion
Pre-law	Included	40+	Associates/Some college	White	Paid fully out of pocket	Urban	Divorced/Separated/Widowed	Other/Not in chart	Yourself	No	No/Not in chart	Up to 9 weeks	No	Firm	Refused	Did not recieve picture	Did not view/receive pic	Proceeded to abortion
Pre-law	Included	30-39	Associates/Some college	White	Qualified for abortion funds	Urban	Never Married	Boyfriend or Fiance	Yourself	No	No/Not in chart	Up to 9 weeks	No	Firm	Viewed	Recieved picture	Viewed or received pic	Continued pregnancy
Post-law	Included	20-24	Associates/Some college	White	Qualified for abortion funds	Urban	Never Married	Other/Not in chart	Yourself	Yes	Yes	Up to 9 weeks	No	Firm	Viewed	Recieved picture	Viewed or received pic	Proceeded to abortion
Post-law	Included	20-24	Associates/Some college	White	Paid fully out of pocket	Urban	Never Married	Boyfriend or Fiance	Yourself	No	Yes	Up to 9 weeks	No	Firm	Viewed	Recieved picture	Viewed or received pic	Proceeded to abortion
Post-law	Included	25-29	High School or GED	White	Paid fully out of pocket	Urban	Married	Friend	Yourself	No	Yes	Up to 9 weeks	No	Firm	Viewed	Recieved picture	Viewed or received pic	Proceeded to abortion
Pre-law	Included	30-39	College degree or higher	Asian	Paid fully out of pocket	Urban	Married	Husband	Yourself	Yes	Yes	Up to 9 weeks	No	Firm	Refused	Did not recieve picture	Did not view/receive pic	Proceeded to abortion
Pre-law	Included	20-24	Associates/Some college	White	Paid fully out of pocket	Urban	Never Married	Boyfriend or Fiance	Yourself	No	No/Not in chart	Up to 9 weeks	No	Firm	Viewed	Recieved picture	Viewed or received pic	Proceeded to abortion
Post-law	Included	<20	Associates/Some college	Latina	Paid fully out of pocket	Urban	Never Married	Boyfriend or Fiance	Yourself	No	No/Not in chart	Up to 9 weeks	No	Firm	Viewed	Recieved picture	Viewed or received pic	Proceeded to abortion
Post-law	Included	30-39	College degree or higher	Latina	Paid fully out of pocket	Urban	Divorced/Separated/Widowed	Other/Not in chart	Yourself	Yes	No/Not in chart	Up to 9 weeks	No	Firm	Viewed	Did not recieve picture	Viewed or received pic	Proceeded to abortion
Post-law	Included	25-29	Associates/Some college	White	Qualified for abortion funds	Urban	Never Married	Boyfriend or Fiance	Husband/Fiance/Boyfriend	No	No/Not in chart	14+ weeks	No	Firm	Viewed	Recieved picture	Viewed or received pic	Proceeded to abortion
Post-law	Included	30-39	Associates/Some college	Black	Qualified for abortion funds	Urban	Never Married	Other/Not in chart	Yourself	Yes	No/Not in chart	Up to 9 weeks	No	Firm	Viewed	Did not recieve picture	Viewed or received pic	Proceeded to abortion
Pre-law	Included	30-39	Associates/Some college	White	Paid fully out of pocket	Urban	Married	Husband	Yourself	Yes	No/Not in chart	Up to 9 weeks	No	Firm	Refused	Did not recieve picture	Did not view/receive pic	Proceeded to abortion
Post-law	Included	30-39	College degree or higher	White	Paid fully out of pocket	Urban	Never Married	Boyfriend or Fiance	Yourself	Yes	No/Not in chart	Up to 9 weeks	No	Firm	Viewed	Recieved picture	Viewed or received pic	Proceeded to abortion
Post-law	Included	20-24	College degree or higher	Black	Qualified for abortion funds	Urban	Never Married	Boyfriend or Fiance	Yourself	No	No/Not in chart	Up to 9 weeks	No	Firm	Viewed	Did not recieve picture	Viewed or received pic	Proceeded to abortion
Pre-law	Included	25-29	Associates/Some college	White	Qualified for abortion funds	Urban	Never Married	Boyfriend or Fiance	Yourself	Yes	No/Not in chart	Up to 9 weeks	No	Firm	Viewed	Recieved picture	Viewed or received pic	Proceeded to abortion
Pre-law	Included	25-29	Associates/Some college	White	Paid fully out of pocket	Urban	Never Married	Friend	Yourself	No	No/Not in chart	Up to 9 weeks	No	Firm	Viewed	Did not recieve picture	Viewed or received pic	Proceeded to abortion
Pre-law	Included	20-24	High School or GED	White	Paid fully out of pocket	Urban	Never Married	Friend	Yourself	No	No/Not in chart	Up to 9 weeks	No	Firm	Viewed	Did not recieve picture	Viewed or received pic	Proceeded to abortion
Post-law	Included	20-24	Associates/Some college	Multiple/Other	Qualified for abortion funds	Urban	Never Married	Friend	Yourself	No	Yes	Up to 9 weeks	No	Firm	Viewed	Recieved picture	Viewed or received pic	Proceeded to abortion
Pre-law	Included	25-29	Less than High School	White	Paid fully out of pocket	Urban	Never Married	Boyfriend or Fiance	Yourself	Yes	Yes	9 weeks to 13 weeks 6 days	No	Firm	Viewed	Did not recieve picture	Viewed or received pic	Proceeded to abortion
Post-law	Included	30-39	College degree or higher	White	Qualified for abortion funds	Urban	Married	Other/Not in chart	Other/Not in chart	Yes	No/Not in chart	Up to 9 weeks	No	Firm	Refused	Did not recieve picture	Did not view/receive pic	Proceeded to abortion
Pre-law	Included	30-39	Associates/Some college	White	Paid fully out of pocket	Urban	Never Married	Friend	Yourself	No	No/Not in chart	Up to 9 weeks	No	Firm	Refused	Did not recieve picture	Did not view/receive pic	Proceeded to abortion
Pre-law	Included	25-29	Associates/Some college	White	Qualified for abortion funds	Urban	Married	Husband	Yourself	Yes	No/Not in chart	Up to 9 weeks	No	Firm	Refused	Did not recieve picture	Did not view/receive pic	Proceeded to abortion
Pre-law	Included	30-39	College degree or higher	White	Paid fully out of pocket	Urban	Divorced/Separated/Widowed	Boyfriend or Fiance	Yourself	No	Yes	Up to 9 weeks	No	Firm	Refused	Did not recieve picture	Did not view/receive pic	Proceeded to abortion
Post-law	Included	20-24	Associates/Some college	White	Paid fully out of pocket	Urban	Never Married	Boyfriend or Fiance	Yourself	No	Yes	Up to 9 weeks	No	Firm	Viewed	Did not recieve picture	Viewed or received pic	Proceeded to abortion
Post-law	Included	<20	High School or GED	White	Paid fully out of pocket	Urban	Never Married	Boyfriend or Fiance	Yourself	No	No/Not in chart	9 weeks to 13 weeks 6 days	No	Firm	Viewed	Recieved picture	Viewed or received pic	Proceeded to abortion
Post-law	Included	40+	College degree or higher	Asian	Paid fully out of pocket	Urban	Married	Husband	Husband/Fiance/Boyfriend	Yes	Yes	Up to 9 weeks	No	Firm	Viewed	Did not recieve picture	Viewed or received pic	Proceeded to abortion
Post-law	Included	20-24	Less than High School	White	Qualified for abortion funds	Urban	Never Married	Other/Not in chart	Yourself	No	Yes	14+ weeks	No	Firm	Viewed	Did not recieve picture	Viewed or received pic	Proceeded to abortion
Pre-law	Included	<20	High School or GED	White	Qualified for abortion funds	Urban	Never Married	Friend	Yourself	No	No/Not in chart	Up to 9 weeks	No	Firm	Viewed	Recieved picture	Viewed or received pic	Proceeded to abortion
Pre-law	Included	25-29	College degree or higher	White	Qualified for abortion funds	Urban	Never Married	Boyfriend or Fiance	Yourself	Yes	No/Not in chart	9 weeks to 13 weeks 6 days	No	Firm	Viewed	Recieved picture	Viewed or received pic	Proceeded to abortion
Post-law	Included	20-24	High School or GED	White	Qualified for abortion funds	Urban	Never Married	Other/Not in chart	Yourself	No	No/Not in chart	Up to 9 weeks	No	Firm	Viewed	Did not recieve picture	Viewed or received pic	Proceeded to abortion
Pre-law	Included	20-24	College degree or higher	White	Paid fully out of pocket	Urban	Never Married	Boyfriend or Fiance	Yourself	No	No/Not in chart	Up to 9 weeks	No	Firm	Viewed	Did not recieve picture	Viewed or received pic	Proceeded to abortion
Pre-law	Included	20-24	Associates/Some college	White	Paid fully out of pocket	Urban	Never Married	Friend	Yourself	No	Yes	Up to 9 weeks	No	Firm	Refused	Did not recieve picture	Did not view/receive pic	Proceeded to abortion
Post-law	Included	20-24	Associates/Some college	White	Qualified for abortion funds	Urban	Never Married	Boyfriend or Fiance	Yourself	No	Yes	14+ weeks	No	Firm	Viewed	Recieved picture	Viewed or received pic	Proceeded to abortion
Post-law	Included	20-24	High School or GED	White	Paid fully out of pocket	Urban	Married	Friend	Yourself	Yes	No/Not in chart	Up to 9 weeks	No	Uncertain	Viewed	Recieved picture	Viewed or received pic	Proceeded to abortion
Pre-law	Included	20-24	Associates/Some college	White	Qualified for abortion funds	Urban	Never Married	Other/Not in chart	Parent/Guardian	Yes	No/Not in chart	Up to 9 weeks	No	Firm	Viewed	Did not recieve picture	Viewed or received pic	Proceeded to abortion
Pre-law	Included	30-39	College degree or higher	Asian	Paid fully out of pocket	Urban	Married	Husband	Yourself	Yes	Yes	Up to 9 weeks	No	Uncertain	Viewed	Did not recieve picture	Viewed or received pic	Continued pregnancy
Post-law	Included	30-39	Not in chart	White	Paid fully out of pocket	Urban	Married	Husband	Yourself	Yes	Yes	9 weeks to 13 weeks 6 days	No	Firm	Viewed	Did not recieve picture	Viewed or received pic	Proceeded to abortion
Pre-law	Included	25-29	High School or GED	White	Paid fully out of pocket	Urban	Never Married	Boyfriend or Fiance	Yourself	No	Yes	Up to 9 weeks	No	Firm	Viewed	Recieved picture	Viewed or received pic	Proceeded to abortion
Post-law	Included	30-39	College degree or higher	White	Paid fully out of pocket	Urban	Never Married	Boyfriend or Fiance	Shared	No	Yes	Up to 9 weeks	No	Firm	Viewed	Did not recieve picture	Viewed or received pic	Proceeded to abortion
Pre-law	Included	20-24	High School or GED	White	Paid fully out of pocket	Urban	Never Married	Boyfriend or Fiance	Yourself	No	Yes	Up to 9 weeks	No	Firm	Viewed	Did not recieve picture	Viewed or received pic	Proceeded to abortion
Post-law	Included	30-39	College degree or higher	Asian	Paid fully out of pocket	Urban	Married	Husband	Shared	Yes	Yes	Up to 9 weeks	No	Firm	Viewed	Recieved picture	Viewed or received pic	Proceeded to abortion
Pre-law	Included	25-29	Associates/Some college	White	Qualified for abortion funds	Urban	Never Married	Boyfriend or Fiance	Yourself	No	No/Not in chart	14+ weeks	No	Firm	Viewed	Recieved picture	Viewed or received pic	Continued pregnancy
Pre-law	Included	30-39	High School or GED	White	Qualified for abortion funds	Urban	Divorced/Separated/Widowed	Friend	Yourself	No	No/Not in chart	9 weeks to 13 weeks 6 days	No	Firm	Viewed	Did not recieve picture	Viewed or received pic	Proceeded to abortion
Post-law	Included	20-24	Associates/Some college	Multiple/Other	Paid fully out of pocket	Urban	Never Married	Friend	Yourself	Yes	No/Not in chart	Up to 9 weeks	No	Firm	Viewed	Recieved picture	Viewed or received pic	Continued pregnancy
Pre-law	Included	25-29	Associates/Some college	Not in chart	Paid fully out of pocket	Urban	Never Married	Boyfriend or Fiance	Yourself	No	Yes	Up to 9 weeks	No	Firm	Refused	Not available in chart	Did not view/receive pic	Proceeded to abortion
Pre-law	Included	20-24	Associates/Some college	Latina	Qualified for abortion funds	Urban	Never Married	Boyfriend or Fiance	Yourself	No	No/Not in chart	Up to 9 weeks	No	Firm	Refused	Did not recieve picture	Did not view/receive pic	Proceeded to abortion
Post-law	Included	30-39	Associates/Some college	Latina	Paid fully out of pocket	Urban	Married	Husband	Yourself	No	Yes	Up to 9 weeks	No	Firm	Viewed	Did not recieve picture	Viewed or received pic	Continued pregnancy
Post-law	Included	30-39	Associates/Some college	White	Paid fully out of pocket	Urban	Never Married	Boyfriend or Fiance	Yourself	No	Yes	9 weeks to 13 weeks 6 days	No	Firm	Viewed	Did not recieve picture	Viewed or received pic	Proceeded to abortion
Pre-law	Included	20-24	Associates/Some college	White	Qualified for abortion funds	Urban	Never Married	Boyfriend or Fiance	Yourself	No	No/Not in chart	Up to 9 weeks	No	Firm	Viewed	Did not recieve picture	Viewed or received pic	Proceeded to abortion
Pre-law	Included	20-24	Less than High School	Latina	Paid fully out of pocket	Urban	Never Married	Boyfriend or Fiance	Yourself	Yes	Yes	9 weeks to 13 weeks 6 days	No	Firm	Refused	Did not recieve picture	Did not view/receive pic	Proceeded to abortion
Pre-law	Included	30-39	College degree or higher	White	Paid fully out of pocket	Urban	Divorced/Separated/Widowed	Friend	Yourself	No	No/Not in chart	Up to 9 weeks	No	Firm	Refused	Did not recieve picture	Did not view/receive pic	Proceeded to abortion
Pre-law	Included	30-39	Less than High School	White	Paid fully out of pocket	Urban	Married	Boyfriend or Fiance	Shared	Yes	No/Not in chart	Up to 9 weeks	No	Firm	Viewed	Recieved picture	Viewed or received pic	Proceeded to abortion
Pre-law	Included	<20	Less than High School	White	Paid fully out of pocket	Urban	Never Married	Other/Not in chart	Yourself	No	No/Not in chart	9 weeks to 13 weeks 6 days	No	Firm	Refused	Did not recieve picture	Did not view/receive pic	Proceeded to abortion
Pre-law	Included	25-29	Associates/Some college	White	Paid fully out of pocket	Urban	Never Married	Boyfriend or Fiance	Yourself	No	Yes	Up to 9 weeks	No	Firm	Viewed	Did not recieve picture	Viewed or received pic	Proceeded to abortion
Pre-law	Included	20-24	High School or GED	White	Qualified for abortion funds	Urban	Never Married	Ex-husband or ex-boyfriend	Yourself	Yes	No/Not in chart	Up to 9 weeks	No	Firm	Refused	Did not recieve picture	Did not view/receive pic	Proceeded to abortion
Pre-law	Included	20-24	Associates/Some college	White	Paid fully out of pocket	Urban	Never Married	Friend	Yourself	No	No/Not in chart	Up to 9 weeks	No	Firm	Refused	Did not recieve picture	Did not view/receive pic	Proceeded to abortion
Pre-law	Included	25-29	Associates/Some college	White	Qualified for abortion funds	Urban	Never Married	Boyfriend or Fiance	Yourself	Yes	No/Not in chart	9 weeks to 13 weeks 6 days	No	Firm	Refused	Did not recieve picture	Did not view/receive pic	Proceeded to abortion
Pre-law	Included	25-29	College degree or higher	White	Paid fully out of pocket	Urban	Never Married	Boyfriend or Fiance	Yourself	No	No/Not in chart	Up to 9 weeks	No	Firm	Viewed	Recieved picture	Viewed or received pic	Proceeded to abortion
Pre-law	Included	30-39	College degree or higher	White	Qualified for abortion funds	Urban	Never Married	Friend	Yourself	Yes	Yes	Up to 9 weeks	No	Firm	Viewed	Recieved picture	Viewed or received pic	Proceeded to abortion
Pre-law	Included	20-24	Associates/Some college	White	Paid fully out of pocket	Urban	Never Married	Ex-husband or ex-boyfriend	Yourself	Yes	Yes	Up to 9 weeks	No	Firm	Refused	Recieved picture	Viewed or received pic	Proceeded to abortion
Post-law	Included	25-29	Associates/Some college	White	Paid fully out of pocket	Urban	Divorced/Separated/Widowed	Boyfriend or Fiance	Yourself	No	Yes	Up to 9 weeks	No	Firm	Viewed	Did not recieve picture	Viewed or received pic	Proceeded to abortion
Pre-law	Included	40+	Associates/Some college	Asian	Paid fully out of pocket	Urban	Married	Husband	Yourself	Yes	Yes	Up to 9 weeks	No	Firm	Refused	Did not recieve picture	Did not view/receive pic	Proceeded to abortion
Pre-law	Included	30-39	Associates/Some college	White	Paid fully out of pocket	Urban	Divorced/Separated/Widowed	Boyfriend or Fiance	Yourself	Yes	Yes	Up to 9 weeks	No	Firm	Refused	Did not recieve picture	Did not view/receive pic	Proceeded to abortion
Post-law	Included	25-29	Associates/Some college	White	Qualified for abortion funds	Urban	Divorced/Separated/Widowed	Other/Not in chart	Yourself	Yes	No/Not in chart	Up to 9 weeks	No	Firm	Refused	Did not recieve picture	Did not view/receive pic	Proceeded to abortion
Post-law	Included	25-29	High School or GED	Latina	Qualified for abortion funds	Urban	Never Married	Friend	Yourself	Yes	No/Not in chart	Up to 9 weeks	No	Firm	Viewed	Recieved picture	Viewed or received pic	Proceeded to abortion
Pre-law	Included	20-24	College degree or higher	White	Paid fully out of pocket	Urban	Never Married	Friend	Yourself	No	No/Not in chart	Up to 9 weeks	No	Firm	Viewed	Did not recieve picture	Viewed or received pic	Proceeded to abortion
Pre-law	Included	<20	Less than High School	White	Paid fully out of pocket	Urban	Never Married	Boyfriend or Fiance	Parent/Guardian	No	No/Not in chart	9 weeks to 13 weeks 6 days	No	Uncertain	Refused	Recieved picture	Viewed or received pic	Proceeded to abortion
Pre-law	Included	25-29	College degree or higher	White	Paid fully out of pocket	Urban	Never Married	Boyfriend or Fiance	Yourself	No	Yes	Up to 9 weeks	No	Firm	Viewed	Did not recieve picture	Viewed or received pic	Proceeded to abortion
Post-law	Included	<20	Less than High School	Black	Paid fully out of pocket	Urban	Never Married	Friend	Yourself	Not in chart	No/Not in chart	Up to 9 weeks	No	Firm	Viewed	Recieved picture	Viewed or received pic	Proceeded to abortion
Post-law	Included	20-24	College degree or higher	Latina	Paid fully out of pocket	Urban	Never Married	Friend	Yourself	No	No/Not in chart	Up to 9 weeks	No	Firm	Refused	Did not recieve picture	Did not view/receive pic	Proceeded to abortion
Post-law	Included	25-29	High School or GED	Multiple/Other	Paid fully out of pocket	Urban	Never Married	Friend	Yourself	Yes	No/Not in chart	14+ weeks	No	Firm	Viewed	Recieved picture	Viewed or received pic	Continued pregnancy
Pre-law	Excluded	25-29	College degree or higher	White	Paid fully out of pocket	Urban	Never Married	Friend	Yourself	Yes	No/Not in chart	14+ weeks	No	Not in chart	Viewed	Recieved picture	Viewed or received pic	Continued pregnancy
Post-law	Included	30-39	College degree or higher	Asian	Paid fully out of pocket	Urban	Married	Husband	Yourself	Yes	Yes	Up to 9 weeks	No	Firm	Refused	Did not recieve picture	Did not view/receive pic	Proceeded to abortion
Pre-law	Included	20-24	Associates/Some college	White	Paid fully out of pocket	Urban	Never Married	Boyfriend or Fiance	Shared	No	Yes	9 weeks to 13 weeks 6 days	No	Firm	Viewed	Recieved picture	Viewed or received pic	Proceeded to abortion
Pre-law	Included	25-29	Associates/Some college	Black	Qualified for abortion funds	Urban	Never Married	Boyfriend or Fiance	Yourself	Not in chart	No/Not in chart	Up to 9 weeks	No	Firm	Viewed	Recieved picture	Viewed or received pic	Proceeded to abortion
Pre-law	Included	20-24	Associates/Some college	White	Paid fully out of pocket	Urban	Never Married	Friend	Yourself	No	No/Not in chart	Up to 9 weeks	No	Firm	Viewed	Recieved picture	Viewed or received pic	Proceeded to abortion
Pre-law	Included	20-24	Associates/Some college	White	Paid fully out of pocket	Urban	Never Married	Boyfriend or Fiance	Yourself	No	Yes	Up to 9 weeks	No	Firm	Refused	Did not recieve picture	Did not view/receive pic	Proceeded to abortion
Pre-law	Included	25-29	College degree or higher	White	Paid fully out of pocket	Urban	Married	Husband	Yourself	Yes	No/Not in chart	14+ weeks	No	Firm	Refused	Did not recieve picture	Did not view/receive pic	Continued pregnancy
Post-law	Excluded	40+	Associates/Some college	White	Paid fully out of pocket	Urban	Married	Husband	Yourself	Not in chart	No/Not in chart	Up to 9 weeks	No	Firm	Viewed	Did not recieve picture	Viewed or received pic	Continued pregnancy
Post-law	Included	20-24	Associates/Some college	Latina	Qualified for abortion funds	Urban	Never Married	Boyfriend or Fiance	Yourself	No	No/Not in chart	Up to 9 weeks	No	Firm	Viewed	Did not recieve picture	Viewed or received pic	Proceeded to abortion
Pre-law	Included	20-24	High School or GED	White	Paid fully out of pocket	Urban	Never Married	Ex-husband or ex-boyfriend	Yourself	No	No/Not in chart	9 weeks to 13 weeks 6 days	No	Firm	Viewed	Recieved picture	Viewed or received pic	Proceeded to abortion
Pre-law	Included	<20	High School or GED	Multiple/Other	Paid fully out of pocket	Urban	Never Married	Boyfriend or Fiance	Yourself	No	No/Not in chart	Up to 9 weeks	No	Firm	Refused	Did not recieve picture	Did not view/receive pic	Proceeded to abortion
Pre-law	Included	20-24	Associates/Some college	White	Paid fully out of pocket	Urban	Never Married	Boyfriend or Fiance	Yourself	No	Yes	Up to 9 weeks	No	Firm	Refused	Did not recieve picture	Did not view/receive pic	Proceeded to abortion
Pre-law	Included	20-24	High School or GED	Latina	Paid fully out of pocket	Urban	Never Married	Boyfriend or Fiance	Yourself	Yes	Yes	Up to 9 weeks	No	Firm	Viewed	Recieved picture	Viewed or received pic	Proceeded to abortion
Post-law	Included	<20	Associates/Some college	White	Paid fully out of pocket	Urban	Never Married	Ex-husband or ex-boyfriend	Yourself	No	Yes	Up to 9 weeks	No	Firm	Viewed	Did not recieve picture	Viewed or received pic	Proceeded to abortion
Pre-law	Included	40+	College degree or higher	White	Paid fully out of pocket	Urban	Divorced/Separated/Widowed	Other/Not in chart	Yourself	Yes	Yes	Up to 9 weeks	No	Firm	Refused	Did not recieve picture	Did not view/receive pic	Proceeded to abortion
Post-law	Included	20-24	Associates/Some college	White	Qualified for abortion funds	Urban	Never Married	Boyfriend or Fiance	Yourself	Yes	No/Not in chart	9 weeks to 13 weeks 6 days	No	Firm	Refused	Did not recieve picture	Did not view/receive pic	Proceeded to abortion
Pre-law	Included	25-29	College degree or higher	White	Paid fully out of pocket	Urban	Never Married	Boyfriend or Fiance	Yourself	No	No/Not in chart	Up to 9 weeks	No	Firm	Viewed	Recieved picture	Viewed or received pic	Proceeded to abortion
Post-law	Included	20-24	High School or GED	Black	Qualified for abortion funds	Urban	Never Married	Other/Not in chart	Other/Not in chart	Not in chart	No/Not in chart	9 weeks to 13 weeks 6 days	No	Firm	Viewed	Recieved picture	Viewed or received pic	Proceeded to abortion
Post-law	Included	20-24	Associates/Some college	Black	Qualified for abortion funds	Urban	Never Married	Boyfriend or Fiance	Yourself	No	Yes	Up to 9 weeks	No	Firm	Viewed	Did not recieve picture	Viewed or received pic	Proceeded to abortion
Post-law	Included	20-24	Associates/Some college	White	Paid fully out of pocket	Urban	Never Married	Other/Not in chart	Yourself	No	Yes	Up to 9 weeks	No	Firm	Viewed	Did not recieve picture	Viewed or received pic	Proceeded to abortion
Post-law	Included	20-24	High School or GED	Black	Qualified for abortion funds	Urban	Never Married	Other/Not in chart	Yourself	Yes	Yes	Up to 9 weeks	No	Firm	Viewed	Recieved picture	Viewed or received pic	Continued pregnancy
Pre-law	Included	40+	Associates/Some college	White	Paid fully out of pocket	Urban	Married	Husband	Yourself	Yes	Yes	Up to 9 weeks	No	Firm	Viewed	Recieved picture	Viewed or received pic	Proceeded to abortion
Pre-law	Included	20-24	Less than High School	White	Qualified for abortion funds	Urban	Never Married	Boyfriend or Fiance	Yourself	No	No/Not in chart	Up to 9 weeks	No	Firm	Viewed	Recieved picture	Viewed or received pic	Proceeded to abortion
Post-law	Included	20-24	Associates/Some college	White	Paid fully out of pocket	Urban	Never Married	Boyfriend or Fiance	Yourself	Not in chart	No/Not in chart	Up to 9 weeks	No	Firm	Viewed	Did not recieve picture	Viewed or received pic	Proceeded to abortion
Pre-law	Included	20-24	Associates/Some college	White	Qualified for abortion funds	Rural	Never Married	Friend	Yourself	No	No/Not in chart	Up to 9 weeks	No	Firm	Viewed	Did not recieve picture	Viewed or received pic	Proceeded to abortion
Pre-law	Included	20-24	College degree or higher	White	Qualified for abortion funds	Rural	Never Married	Boyfriend or Fiance	Yourself	No	No/Not in chart	9 weeks to 13 weeks 6 days	No	Uncertain	Viewed	Recieved picture	Viewed or received pic	Proceeded to abortion
Pre-law	Included	20-24	Associates/Some college	Latina	Qualified for abortion funds	Rural	Never Married	Boyfriend or Fiance	Yourself	No	Yes	Up to 9 weeks	No	Firm	Viewed	Did not recieve picture	Viewed or received pic	Proceeded to abortion
Post-law	Included	20-24	Associates/Some college	Latina	Paid fully out of pocket	Rural	Never Married	Boyfriend or Fiance	Yourself	No	Yes	Up to 9 weeks	No	Firm	Viewed	Recieved picture	Viewed or received pic	Proceeded to abortion
Pre-law	Included	<20	Associates/Some college	White	Qualified for abortion funds	Rural	Never Married	Boyfriend or Fiance	Yourself	No	Yes	Up to 9 weeks	No	Firm	Viewed	Recieved picture	Viewed or received pic	Proceeded to abortion
Post-law	Included	25-29	College degree or higher	Black	Qualified for abortion funds	Rural	Never Married	Friend	Yourself	Yes	No/Not in chart	9 weeks to 13 weeks 6 days	No	Firm	Viewed	Did not recieve picture	Viewed or received pic	Proceeded to abortion
Pre-law	Included	20-24	Associates/Some college	White	Qualified for abortion funds	Rural	Never Married	Friend	Yourself	No	No/Not in chart	Up to 9 weeks	No	Firm	Viewed	Recieved picture	Viewed or received pic	Proceeded to abortion
Post-law	Included	20-24	Associates/Some college	White	Qualified for abortion funds	Rural	Never Married	Boyfriend or Fiance	Yourself	Yes	Yes	Up to 9 weeks	No	Firm	Viewed	Recieved picture	Viewed or received pic	Continued pregnancy
Post-law	Included	20-24	Associates/Some college	White	Paid fully out of pocket	Rural	Never Married	Boyfriend or Fiance	Yourself	No	Yes	Up to 9 weeks	No	Firm	Viewed	Did not recieve picture	Viewed or received pic	Proceeded to abortion
Post-law	Included	20-24	Associates/Some college	White	Qualified for abortion funds	Rural	Never Married	Boyfriend or Fiance	Yourself	No	No/Not in chart	Up to 9 weeks	No	Firm	Viewed	Did not recieve picture	Viewed or received pic	Proceeded to abortion
Pre-law	Included	<20	Associates/Some college	Black	Paid fully out of pocket	Rural	Never Married	Friend	Yourself	No	No/Not in chart	Up to 9 weeks	No	Firm	Viewed	Recieved picture	Viewed or received pic	Proceeded to abortion
Post-law	Included	20-24	Associates/Some college	White	Paid fully out of pocket	Rural	Never Married	Boyfriend or Fiance	Yourself	No	Yes	Up to 9 weeks	No	Firm	Viewed	Did not recieve picture	Viewed or received pic	Proceeded to abortion
Post-law	Included	30-39	Less than High School	White	Qualified for abortion funds	Rural	Divorced/Separated/Widowed	Boyfriend or Fiance	Yourself	Yes	No/Not in chart	14+ weeks	No	Firm	Viewed	Recieved picture	Viewed or received pic	Proceeded to abortion
Pre-law	Included	20-24	Associates/Some college	White	Qualified for abortion funds	Rural	Never Married	Other/Not in chart	Yourself	No	Yes	Up to 9 weeks	No	Firm	Viewed	Did not recieve picture	Viewed or received pic	Proceeded to abortion
Post-law	Included	30-39	High School or GED	White	Qualified for abortion funds	Rural	Married	Husband	Yourself	Yes	No/Not in chart	Up to 9 weeks	No	Firm	Viewed	Recieved picture	Viewed or received pic	Proceeded to abortion
Post-law	Included	25-29	High School or GED	White	Paid fully out of pocket	Rural	Never Married	Boyfriend or Fiance	Yourself	Not in chart	Yes	Up to 9 weeks	No	Firm	Refused	Did not recieve picture	Did not view/receive pic	Proceeded to abortion
Pre-law	Included	20-24	Associates/Some college	White	Paid fully out of pocket	Rural	Never Married	Boyfriend or Fiance	Yourself	No	Yes	14+ weeks	No	Firm	Refused	Did not recieve picture	Did not view/receive pic	Proceeded to abortion
Pre-law	Included	20-24	Associates/Some college	Latina	Paid fully out of pocket	Urban	Never Married	Boyfriend or Fiance	Yourself	No	No/Not in chart	Up to 9 weeks	No	Firm	Viewed	Did not recieve picture	Viewed or received pic	Proceeded to abortion
Pre-law	Included	25-29	College degree or higher	Black	Qualified for abortion funds	Urban	Never Married	Friend	Yourself	Yes	No/Not in chart	9 weeks to 13 weeks 6 days	No	Firm	Viewed	Recieved picture	Viewed or received pic	Proceeded to abortion
Pre-law	Included	30-39	College degree or higher	White	Paid fully out of pocket	Urban	Divorced/Separated/Widowed	Other/Not in chart	Yourself	Yes	No/Not in chart	Up to 9 weeks	No	Firm	Viewed	Did not recieve picture	Viewed or received pic	Continued pregnancy
Post-law	Included	25-29	Associates/Some college	Black	Qualified for abortion funds	Urban	Never Married	Boyfriend or Fiance	Yourself	No	No/Not in chart	Up to 9 weeks	No	Firm	Viewed	Did not recieve picture	Viewed or received pic	Proceeded to abortion
Pre-law	Included	20-24	Less than High School	Black	Paid fully out of pocket	Urban	Divorced/Separated/Widowed	Boyfriend or Fiance	Yourself	Yes	Yes	Up to 9 weeks	No	Firm	Viewed	Recieved picture	Viewed or received pic	Continued pregnancy
Post-law	Included	20-24	Associates/Some college	White	Qualified for abortion funds	Urban	Never Married	Boyfriend or Fiance	Yourself	No	No/Not in chart	9 weeks to 13 weeks 6 days	No	Firm	Viewed	Recieved picture	Viewed or received pic	Proceeded to abortion
Pre-law	Included	25-29	College degree or higher	Black	Paid fully out of pocket	Urban	Never Married	Ex-husband or ex-boyfriend	Yourself	Yes	No/Not in chart	Up to 9 weeks	No	Firm	Viewed	Recieved picture	Viewed or received pic	Proceeded to abortion
Pre-law	Included	25-29	Associates/Some college	Black	Paid fully out of pocket	Urban	Never Married	Friend	Yourself	Yes	No/Not in chart	Up to 9 weeks	No	Firm	Viewed	Did not recieve picture	Viewed or received pic	Proceeded to abortion
Post-law	Included	25-29	College degree or higher	Multiple/Other	Paid fully out of pocket	Urban	Never Married	Boyfriend or Fiance	Yourself	Yes	No/Not in chart	9 weeks to 13 weeks 6 days	No	Firm	Viewed	Recieved picture	Viewed or received pic	Proceeded to abortion
Post-law	Included	30-39	Associates/Some college	Black	Paid fully out of pocket	Urban	Never Married	Other/Not in chart	Yourself	Yes	No/Not in chart	Up to 9 weeks	No	Firm	Viewed	Recieved picture	Viewed or received pic	Proceeded to abortion
Pre-law	Included	20-24	College degree or higher	Latina	Paid fully out of pocket	Urban	Never Married	Friend	Yourself	Not in chart	Yes	Up to 9 weeks	No	Firm	Refused	Did not recieve picture	Did not view/receive pic	Proceeded to abortion
Post-law	Included	25-29	Associates/Some college	White	Paid fully out of pocket	Urban	Never Married	Boyfriend or Fiance	Yourself	No	No/Not in chart	Up to 9 weeks	No	Firm	Viewed	Did not recieve picture	Viewed or received pic	Proceeded to abortion
Post-law	Included	25-29	Associates/Some college	White	Qualified for abortion funds	Urban	Never Married	Boyfriend or Fiance	Yourself	No	No/Not in chart	Up to 9 weeks	No	Firm	Viewed	Did not recieve picture	Viewed or received pic	Proceeded to abortion
Pre-law	Included	25-29	College degree or higher	Latina	Paid fully out of pocket	Urban	Never Married	Ex-husband or ex-boyfriend	Yourself	Not in chart	No/Not in chart	Up to 9 weeks	No	Firm	Viewed	Recieved picture	Viewed or received pic	Proceeded to abortion
Pre-law	Included	20-24	College degree or higher	White	Paid fully out of pocket	Urban	Never Married	Boyfriend or Fiance	Yourself	No	Yes	Up to 9 weeks	No	Firm	Refused	Did not recieve picture	Did not view/receive pic	Proceeded to abortion
Pre-law	Included	25-29	College degree or higher	White	Paid fully out of pocket	Urban	Never Married	Boyfriend or Fiance	Yourself	Not in chart	No/Not in chart	Up to 9 weeks	No	Firm	Viewed	Recieved picture	Viewed or received pic	Proceeded to abortion
Pre-law	Included	20-24	College degree or higher	White	Paid fully out of pocket	Urban	Never Married	Friend	Yourself	No	No/Not in chart	Up to 9 weeks	No	Firm	Viewed	Did not recieve picture	Viewed or received pic	Proceeded to abortion
Pre-law	Included	25-29	College degree or higher	White	Paid fully out of pocket	Urban	Never Married	Boyfriend or Fiance	Yourself	No	No/Not in chart	Up to 9 weeks	No	Firm	Viewed	Did not recieve picture	Viewed or received pic	Proceeded to abortion
Post-law	Included	20-24	College degree or higher	Latina	Qualified for abortion funds	Urban	Never Married	Boyfriend or Fiance	Yourself	No	No/Not in chart	Up to 9 weeks	No	Firm	Viewed	Recieved picture	Viewed or received pic	Proceeded to abortion
Pre-law	Included	25-29	College degree or higher	Asian	Paid fully out of pocket	Urban	Married	Husband	Yourself	Yes	No/Not in chart	Up to 9 weeks	No	Not in chart	Viewed	Did not recieve picture	Viewed or received pic	Continued pregnancy
Pre-law	Included	20-24	Associates/Some college	White	Qualified for abortion funds	Urban	Never Married	Other/Not in chart	Yourself	No	Yes	Up to 9 weeks	No	Firm	Viewed	Did not recieve picture	Viewed or received pic	Proceeded to abortion
Post-law	Included	20-24	Associates/Some college	White	Paid fully out of pocket	Urban	Never Married	Friend	Yourself	No	No/Not in chart	Up to 9 weeks	No	Firm	Viewed	Did not recieve picture	Viewed or received pic	Proceeded to abortion
Pre-law	Included	25-29	College degree or higher	White	Paid fully out of pocket	Urban	Never Married	Friend	Yourself	No	No/Not in chart	Up to 9 weeks	No	Firm	Refused	Did not recieve picture	Did not view/receive pic	Proceeded to abortion
Pre-law	Included	20-24	High School or GED	Latina	Paid fully out of pocket	Urban	Never Married	Boyfriend or Fiance	Yourself	No	Yes	Up to 9 weeks	No	Firm	Refused	Did not recieve picture	Did not view/receive pic	Proceeded to abortion
Post-law	Included	25-29	College degree or higher	White	Paid fully out of pocket	Urban	Never Married	Boyfriend or Fiance	Yourself	No	Yes	Up to 9 weeks	No	Uncertain	Viewed	Recieved picture	Viewed or received pic	Continued pregnancy
Pre-law	Included	20-24	Associates/Some college	White	Qualified for abortion funds	Urban	Never Married	Boyfriend or Fiance	Yourself	No	Yes	Up to 9 weeks	No	Firm	Refused	Did not recieve picture	Did not view/receive pic	Proceeded to abortion
Pre-law	Included	25-29	College degree or higher	White	Paid fully out of pocket	Urban	Never Married	Boyfriend or Fiance	Yourself	No	No/Not in chart	Up to 9 weeks	No	Firm	Viewed	Did not recieve picture	Viewed or received pic	Proceeded to abortion
Post-law	Included	20-24	Associates/Some college	White	Paid fully out of pocket	Urban	Never Married	Boyfriend or Fiance	Yourself	Not in chart	Yes	Up to 9 weeks	No	Firm	Viewed	Did not recieve picture	Viewed or received pic	Proceeded to abortion
Pre-law	Included	30-39	College degree or higher	White	Paid fully out of pocket	Urban	Married	Husband	Yourself	Yes	No/Not in chart	Up to 9 weeks	No	Firm	Viewed	Did not recieve picture	Viewed or received pic	Proceeded to abortion
Post-law	Included	25-29	Associates/Some college	White	Paid fully out of pocket	Urban	Never Married	Boyfriend or Fiance	Yourself	No	No/Not in chart	Up to 9 weeks	No	Firm	Viewed	Did not recieve picture	Viewed or received pic	Proceeded to abortion
Pre-law	Included	20-24	College degree or higher	White	Paid fully out of pocket	Urban	Never Married	Boyfriend or Fiance	Yourself	No	No/Not in chart	Up to 9 weeks	No	Firm	Viewed	Did not recieve picture	Viewed or received pic	Proceeded to abortion
Post-law	Included	30-39	College degree or higher	Black	Paid fully out of pocket	Urban	Never Married	Friend	Yourself	Yes	No/Not in chart	Up to 9 weeks	No	Firm	Refused	Did not recieve picture	Did not view/receive pic	Continued pregnancy
Pre-law	Included	25-29	Associates/Some college	White	Paid fully out of pocket	Urban	Never Married	Boyfriend or Fiance	Yourself	No	No/Not in chart	Up to 9 weeks	No	Firm	Refused	Did not recieve picture	Did not view/receive pic	Proceeded to abortion
Pre-law	Included	25-29	College degree or higher	White	Paid fully out of pocket	Urban	Never Married	Boyfriend or Fiance	Yourself	No	No/Not in chart	Up to 9 weeks	No	Firm	Viewed	Did not recieve picture	Viewed or received pic	Proceeded to abortion
Post-law	Included	30-39	High School or GED	White	Paid fully out of pocket	Urban	Married	Husband	Yourself	Yes	No/Not in chart	9 weeks to 13 weeks 6 days	Yes	Firm	Viewed	Recieved picture	Viewed or received pic	Proceeded to abortion
Post-law	Included	30-39	Associates/Some college	White	Paid fully out of pocket	Urban	Married	Husband	Yourself	Yes	Yes	Up to 9 weeks	No	Firm	Viewed	Did not recieve picture	Viewed or received pic	Proceeded to abortion
Pre-law	Included	25-29	Associates/Some college	White	Paid fully out of pocket	Urban	Never Married	Friend	Yourself	No	Yes	9 weeks to 13 weeks 6 days	No	Firm	Viewed	Recieved picture	Viewed or received pic	Proceeded to abortion
Post-law	Included	30-39	College degree or higher	White	Paid fully out of pocket	Urban	Never Married	Boyfriend or Fiance	Yourself	No	No/Not in chart	9 weeks to 13 weeks 6 days	No	Firm	Viewed	Did not recieve picture	Viewed or received pic	Proceeded to abortion
Post-law	Included	30-39	College degree or higher	White	Paid fully out of pocket	Urban	Never Married	Friend	Yourself	No	No/Not in chart	14+ weeks	No	Firm	Viewed	Recieved picture	Viewed or received pic	Proceeded to abortion
Post-law	Included	20-24	Not in chart	Black	Paid fully out of pocket	Urban	Never Married	Boyfriend or Fiance	Yourself	No	Yes	Up to 9 weeks	Yes	Uncertain	Viewed	Recieved picture	Viewed or received pic	Continued pregnancy
Post-law	Included	20-24	Not in chart	White	Paid fully out of pocket	Urban	Never Married	Boyfriend or Fiance	Yourself	No	No/Not in chart	Up to 9 weeks	No	Firm	Viewed	Recieved picture	Viewed or received pic	Proceeded to abortion
Pre-law	Included	20-24	College degree or higher	White	Paid fully out of pocket	Urban	Never Married	Boyfriend or Fiance	Yourself	No	Yes	Up to 9 weeks	No	Firm	Viewed	Did not recieve picture	Viewed or received pic	Proceeded to abortion
Post-law	Included	30-39	College degree or higher	Asian	Paid fully out of pocket	Urban	Married	Husband	Yourself	Yes	No/Not in chart	Up to 9 weeks	No	Firm	Viewed	Did not recieve picture	Viewed or received pic	Proceeded to abortion
Pre-law	Included	30-39	College degree or higher	Black	Paid fully out of pocket	Urban	Never Married	Boyfriend or Fiance	Yourself	No	No/Not in chart	Up to 9 weeks	No	Firm	Viewed	Did not recieve picture	Viewed or received pic	Proceeded to abortion
Post-law	Included	30-39	College degree or higher	Black	Qualified for abortion funds	Urban	Never Married	Boyfriend or Fiance	Yourself	Yes	Yes	Up to 9 weeks	No	Firm	Viewed	Did not recieve picture	Viewed or received pic	Proceeded to abortion
Pre-law	Included	20-24	College degree or higher	White	Paid fully out of pocket	Urban	Never Married	Boyfriend or Fiance	Shared	No	No/Not in chart	Up to 9 weeks	No	Firm	Viewed	Recieved picture	Viewed or received pic	Proceeded to abortion
Pre-law	Included	20-24	Less than High School	White	Qualified for abortion funds	Urban	Never Married	Boyfriend or Fiance	Yourself	No	No/Not in chart	Up to 9 weeks	No	Firm	Viewed	Did not recieve picture	Viewed or received pic	Proceeded to abortion
Post-law	Included	25-29	College degree or higher	Multiple/Other	Paid fully out of pocket	Urban	Never Married	Boyfriend or Fiance	Yourself	Yes	Yes	Up to 9 weeks	No	Firm	Viewed	Did not recieve picture	Viewed or received pic	Proceeded to abortion
Pre-law	Included	20-24	High School or GED	White	Paid fully out of pocket	Urban	Never Married	Boyfriend or Fiance	Yourself	No	No/Not in chart	14+ weeks	No	Firm	Refused	Did not recieve picture	Did not view/receive pic	Proceeded to abortion
Pre-law	Included	25-29	College degree or higher	White	Paid fully out of pocket	Urban	Never Married	Friend	Yourself	No	Yes	Up to 9 weeks	No	Firm	Viewed	Did not recieve picture	Viewed or received pic	Proceeded to abortion
Post-law	Included	30-39	Associates/Some college	White	Paid fully out of pocket	Urban	Never Married	Boyfriend or Fiance	Yourself	No	Yes	9 weeks to 13 weeks 6 days	No	Firm	Refused	Did not recieve picture	Did not view/receive pic	Proceeded to abortion
Post-law	Included	<20	Associates/Some college	White	Qualified for abortion funds	Urban	Never Married	Boyfriend or Fiance	Yourself	No	Yes	Up to 9 weeks	No	Firm	Viewed	Recieved picture	Viewed or received pic	Proceeded to abortion
Pre-law	Included	30-39	Associates/Some college	Latina	Paid fully out of pocket	Urban	Never Married	Friend	Yourself	No	No/Not in chart	Up to 9 weeks	No	Firm	Refused	Did not recieve picture	Did not view/receive pic	Proceeded to abortion
Pre-law	Included	20-24	Associates/Some college	White	Qualified for abortion funds	Urban	Never Married	Friend	Yourself	No	No/Not in chart	Up to 9 weeks	No	Firm	Viewed	Recieved picture	Viewed or received pic	Proceeded to abortion
Post-law	Included	25-29	High School or GED	Asian	Paid fully out of pocket	Urban	Married	Husband	Yourself	Yes	Yes	14+ weeks	No	Firm	Viewed	Recieved picture	Viewed or received pic	Proceeded to abortion
Post-law	Included	25-29	College degree or higher	White	Paid fully out of pocket	Urban	Never Married	Other/Not in chart	Yourself	Not in chart	Yes	Up to 9 weeks	No	Firm	Viewed	Did not recieve picture	Viewed or received pic	Continued pregnancy
Post-law	Included	25-29	College degree or higher	White	Paid fully out of pocket	Urban	Never Married	Boyfriend or Fiance	Yourself	No	No/Not in chart	Up to 9 weeks	No	Firm	Viewed	Did not recieve picture	Viewed or received pic	Proceeded to abortion
Pre-law	Included	25-29	College degree or higher	White	Paid fully out of pocket	Urban	Never Married	Ex-husband or ex-boyfriend	Yourself	Not in chart	No/Not in chart	Up to 9 weeks	No	Firm	Viewed	Did not recieve picture	Viewed or received pic	Proceeded to abortion
Post-law	Included	30-39	College degree or higher	White	Paid fully out of pocket	Urban	Never Married	Boyfriend or Fiance	Yourself	No	No/Not in chart	Up to 9 weeks	No	Firm	Viewed	Did not recieve picture	Viewed or received pic	Proceeded to abortion
Pre-law	Included	30-39	College degree or higher	White	Paid fully out of pocket	Urban	Never Married	Boyfriend or Fiance	Yourself	No	No/Not in chart	Up to 9 weeks	No	Firm	Refused	Did not recieve picture	Did not view/receive pic	Proceeded to abortion
Post-law	Included	20-24	Associates/Some college	Black	Paid fully out of pocket	Urban	Never Married	Friend	Yourself	No	No/Not in chart	Up to 9 weeks	No	Firm	Viewed	Did not recieve picture	Viewed or received pic	Proceeded to abortion
Post-law	Included	30-39	College degree or higher	White	Paid fully out of pocket	Urban	Divorced/Separated/Widowed	Boyfriend or Fiance	Other/Not in chart	Yes	No/Not in chart	Up to 9 weeks	No	Firm	Viewed	Recieved picture	Viewed or received pic	Proceeded to abortion
Post-law	Included	25-29	Associates/Some college	Asian	Qualified for abortion funds	Urban	Married	Husband	Yourself	Yes	Yes	14+ weeks	No	Firm	Viewed	Did not recieve picture	Viewed or received pic	Proceeded to abortion
Post-law	Included	25-29	College degree or higher	White	Paid fully out of pocket	Urban	Never Married	Boyfriend or Fiance	Yourself	No	Yes	Up to 9 weeks	No	Firm	Viewed	Did not recieve picture	Viewed or received pic	Continued pregnancy
Pre-law	Included	25-29	Associates/Some college	White	Paid fully out of pocket	Urban	Never Married	Ex-husband or ex-boyfriend	Yourself	Yes	No/Not in chart	9 weeks to 13 weeks 6 days	No	Firm	Refused	Did not recieve picture	Did not view/receive pic	Proceeded to abortion
Post-law	Included	20-24	Associates/Some college	White	Paid fully out of pocket	Urban	Never Married	Boyfriend or Fiance	Yourself	No	No/Not in chart	Up to 9 weeks	No	Firm	Viewed	Did not recieve picture	Viewed or received pic	Proceeded to abortion
Post-law	Included	25-29	College degree or higher	White	Qualified for abortion funds	Urban	Never Married	Friend	Yourself	No	No/Not in chart	Up to 9 weeks	No	Firm	Viewed	Did not recieve picture	Viewed or received pic	Proceeded to abortion
Pre-law	Included	20-24	Associates/Some college	White	Qualified for abortion funds	Urban	Never Married	Boyfriend or Fiance	Yourself	Yes	No/Not in chart	Up to 9 weeks	No	Firm	Refused	Did not recieve picture	Did not view/receive pic	Proceeded to abortion
Post-law	Included	25-29	Associates/Some college	White	Paid fully out of pocket	Urban	Never Married	Boyfriend or Fiance	Yourself	No	No/Not in chart	Up to 9 weeks	No	Firm	Viewed	Did not recieve picture	Viewed or received pic	Proceeded to abortion
Post-law	Included	20-24	College degree or higher	White	Paid fully out of pocket	Urban	Never Married	Friend	Yourself	No	No/Not in chart	Up to 9 weeks	No	Firm	Refused	Did not recieve picture	Did not view/receive pic	Proceeded to abortion
Pre-law	Included	25-29	High School or GED	White	Qualified for abortion funds	Urban	Never Married	Friend	Yourself	No	Yes	Up to 9 weeks	No	Firm	Refused	Did not recieve picture	Did not view/receive pic	Proceeded to abortion
Post-law	Included	20-24	College degree or higher	White	Paid fully out of pocket	Urban	Never Married	Boyfriend or Fiance	Yourself	No	No/Not in chart	Up to 9 weeks	No	Firm	Viewed	Did not recieve picture	Viewed or received pic	Proceeded to abortion
Post-law	Included	20-24	College degree or higher	White	Paid fully out of pocket	Urban	Never Married	Boyfriend or Fiance	Yourself	No	No/Not in chart	Up to 9 weeks	No	Firm	Viewed	Did not recieve picture	Viewed or received pic	Proceeded to abortion
Pre-law	Included	20-24	College degree or higher	White	Paid fully out of pocket	Urban	Never Married	Boyfriend or Fiance	Yourself	No	No/Not in chart	Up to 9 weeks	No	Firm	Refused	Did not recieve picture	Did not view/receive pic	Proceeded to abortion
Pre-law	Included	25-29	College degree or higher	White	Paid fully out of pocket	Urban	Never Married	Friend	Yourself	Not in chart	No/Not in chart	Up to 9 weeks	No	Firm	Viewed	Recieved picture	Viewed or received pic	Proceeded to abortion
Pre-law	Included	25-29	College degree or higher	Latina	Paid fully out of pocket	Urban	Divorced/Separated/Widowed	Friend	Yourself	No	No/Not in chart	Up to 9 weeks	No	Firm	Viewed	Did not recieve picture	Viewed or received pic	Proceeded to abortion
Post-law	Included	25-29	College degree or higher	White	Paid fully out of pocket	Urban	Never Married	Boyfriend or Fiance	Yourself	No	No/Not in chart	9 weeks to 13 weeks 6 days	No	Firm	Viewed	Did not recieve picture	Viewed or received pic	Proceeded to abortion
Post-law	Included	30-39	College degree or higher	White	Paid fully out of pocket	Urban	Married	Husband	Yourself	No	Yes	Up to 9 weeks	No	Firm	Viewed	Recieved picture	Viewed or received pic	Proceeded to abortion
Pre-law	Included	30-39	Not in chart	White	Paid fully out of pocket	Urban	Divorced/Separated/Widowed	Boyfriend or Fiance	Yourself	No	No/Not in chart	Up to 9 weeks	No	Firm	Refused	Did not recieve picture	Did not view/receive pic	Proceeded to abortion
Pre-law	Included	20-24	Less than High School	Latina	Qualified for abortion funds	Urban	Never Married	Boyfriend or Fiance	Yourself	No	Yes	Up to 9 weeks	No	Firm	Refused	Did not recieve picture	Did not view/receive pic	Proceeded to abortion
Post-law	Excluded	25-29	College degree or higher	White	Paid fully out of pocket	Urban	Never Married	Friend	Yourself	No	No/Not in chart	Up to 9 weeks	No	Not in chart	Not available in chart	Not available in chart	Not in chart	Continued pregnancy
Post-law	Included	30-39	Associates/Some college	White	Qualified for abortion funds	Urban	Divorced/Separated/Widowed	Ex-husband or ex-boyfriend	Yourself	Yes	No/Not in chart	Up to 9 weeks	No	Firm	Viewed	Did not recieve picture	Viewed or received pic	Proceeded to abortion
Post-law	Included	20-24	College degree or higher	White	Paid fully out of pocket	Urban	Never Married	Other/Not in chart	Yourself	No	No/Not in chart	Up to 9 weeks	No	Firm	Viewed	Did not recieve picture	Viewed or received pic	Proceeded to abortion
Post-law	Excluded	25-29	Associates/Some college	White	Qualified for abortion funds	Urban	Never Married	Boyfriend or Fiance	Yourself	No	No/Not in chart	Up to 9 weeks	No	Firm	Refused	Did not recieve picture	Did not view/receive pic	Continued pregnancy
Post-law	Included	20-24	College degree or higher	Multiple/Other	Qualified for abortion funds	Urban	Divorced/Separated/Widowed	Other/Not in chart	Yourself	No	No/Not in chart	Up to 9 weeks	No	Firm	Viewed	Recieved picture	Viewed or received pic	Proceeded to abortion
Pre-law	Included	30-39	College degree or higher	Black	Qualified for abortion funds	Urban	Divorced/Separated/Widowed	Ex-husband or ex-boyfriend	Yourself	Yes	No/Not in chart	Up to 9 weeks	No	Firm	Refused	Did not recieve picture	Did not view/receive pic	Proceeded to abortion
Post-law	Included	25-29	College degree or higher	White	Paid fully out of pocket	Urban	Never Married	Boyfriend or Fiance	Yourself	No	No/Not in chart	Up to 9 weeks	No	Firm	Viewed	Did not recieve picture	Viewed or received pic	Proceeded to abortion
Post-law	Included	30-39	College degree or higher	Latina	Paid fully out of pocket	Urban	Never Married	Friend	Yourself	Not in chart	No/Not in chart	Up to 9 weeks	No	Firm	Viewed	Did not recieve picture	Viewed or received pic	Proceeded to abortion
Pre-law	Included	20-24	Associates/Some college	White	Paid fully out of pocket	Urban	Married	Husband	Yourself	No	No/Not in chart	Up to 9 weeks	No	Firm	Refused	Did not recieve picture	Did not view/receive pic	Proceeded to abortion
Post-law	Included	20-24	College degree or higher	White	Paid fully out of pocket	Urban	Never Married	Friend	Yourself	No	No/Not in chart	Up to 9 weeks	No	Firm	Refused	Did not recieve picture	Did not view/receive pic	Proceeded to abortion
Post-law	Included	25-29	College degree or higher	Asian	Paid fully out of pocket	Urban	Never Married	Boyfriend or Fiance	Yourself	No	No/Not in chart	Up to 9 weeks	No	Firm	Viewed	Recieved picture	Viewed or received pic	Proceeded to abortion
Pre-law	Included	30-39	College degree or higher	Not in chart	Paid fully out of pocket	Urban	Married	Husband	Yourself	Yes	No/Not in chart	Up to 9 weeks	No	Firm	Viewed	Did not recieve picture	Viewed or received pic	Continued pregnancy
Pre-law	Included	30-39	College degree or higher	White	Qualified for abortion funds	Urban	Married	Husband	Yourself	Yes	No/Not in chart	Up to 9 weeks	No	Firm	Refused	Did not recieve picture	Did not view/receive pic	Proceeded to abortion
Post-law	Included	20-24	College degree or higher	White	Paid fully out of pocket	Urban	Never Married	Boyfriend or Fiance	Yourself	No	Yes	9 weeks to 13 weeks 6 days	No	Firm	Viewed	Did not recieve picture	Viewed or received pic	Proceeded to abortion
Pre-law	Included	20-24	Associates/Some college	White	Paid fully out of pocket	Urban	Never Married	Friend	Yourself	No	Yes	Up to 9 weeks	No	Firm	Refused	Did not recieve picture	Did not view/receive pic	Proceeded to abortion
Post-law	Included	20-24	College degree or higher	Latina	Paid fully out of pocket	Urban	Married	Husband	Yourself	No	No/Not in chart	Up to 9 weeks	No	Firm	Viewed	Recieved picture	Viewed or received pic	Proceeded to abortion
Post-law	Included	25-29	College degree or higher	White	Paid fully out of pocket	Urban	Never Married	Boyfriend or Fiance	Yourself	No	No/Not in chart	Up to 9 weeks	No	Firm	Viewed	Did not recieve picture	Viewed or received pic	Proceeded to abortion
Pre-law	Included	20-24	College degree or higher	White	Paid fully out of pocket	Urban	Never Married	Boyfriend or Fiance	Yourself	No	No/Not in chart	Up to 9 weeks	No	Firm	Refused	Did not recieve picture	Did not view/receive pic	Proceeded to abortion
Post-law	Included	25-29	College degree or higher	Asian	Paid fully out of pocket	Urban	Married	Husband	Yourself	No	Yes	Up to 9 weeks	No	Firm	Viewed	Did not recieve picture	Viewed or received pic	Proceeded to abortion
Pre-law	Included	20-24	High School or GED	White	Qualified for abortion funds	Urban	Never Married	Boyfriend or Fiance	Yourself	No	Yes	Up to 9 weeks	No	Firm	Viewed	Recieved picture	Viewed or received pic	Proceeded to abortion
Post-law	Included	40+	Associates/Some college	White	Paid fully out of pocket	Urban	Never Married	Boyfriend or Fiance	Yourself	No	No/Not in chart	Up to 9 weeks	No	Firm	Refused	Recieved picture	Viewed or received pic	Proceeded to abortion
Post-law	Excluded	30-39	High School or GED	Asian	Paid fully out of pocket	Urban	Married	Husband	Yourself	No	Yes	Up to 9 weeks	No	Firm	Viewed	Recieved picture	Viewed or received pic	Continued pregnancy
Pre-law	Included	20-24	Associates/Some college	White	Paid fully out of pocket	Urban	Never Married	Boyfriend or Fiance	Yourself	No	No/Not in chart	Up to 9 weeks	No	Firm	Viewed	Recieved picture	Viewed or received pic	Proceeded to abortion
Post-law	Included	25-29	College degree or higher	Latina	Paid fully out of pocket	Urban	Never Married	Boyfriend or Fiance	Yourself	No	Yes	9 weeks to 13 weeks 6 days	No	Firm	Viewed	Did not recieve picture	Viewed or received pic	Proceeded to abortion
Pre-law	Included	20-24	Associates/Some college	White	Paid fully out of pocket	Urban	Never Married	Boyfriend or Fiance	Yourself	No	Yes	Up to 9 weeks	Yes	Firm	Viewed	Recieved picture	Viewed or received pic	Proceeded to abortion
Post-law	Included	20-24	College degree or higher	White	Paid fully out of pocket	Urban	Never Married	Friend	Yourself	No	Yes	Up to 9 weeks	No	Firm	Viewed	Did not recieve picture	Viewed or received pic	Proceeded to abortion
Post-law	Included	25-29	Associates/Some college	Black	Paid fully out of pocket	Urban	Never Married	Other/Not in chart	Yourself	Not in chart	No/Not in chart	Up to 9 weeks	No	Firm	Viewed	Recieved picture	Viewed or received pic	Continued pregnancy
Post-law	Included	20-24	College degree or higher	White	Paid fully out of pocket	Urban	Never Married	Other/Not in chart	Yourself	No	No/Not in chart	Up to 9 weeks	No	Firm	Viewed	Did not recieve picture	Viewed or received pic	Proceeded to abortion
Post-law	Included	20-24	Associates/Some college	Black	Qualified for abortion funds	Urban	Never Married	Boyfriend or Fiance	Yourself	Yes	Yes	14+ weeks	No	Firm	Viewed	Did not recieve picture	Viewed or received pic	Proceeded to abortion
Post-law	Included	30-39	Less than High School	Black	Paid fully out of pocket	Urban	Never Married	Other/Not in chart	Yourself	Yes	Yes	Up to 9 weeks	No	Firm	Viewed	Did not recieve picture	Viewed or received pic	Proceeded to abortion
Pre-law	Included	20-24	College degree or higher	Latina	Qualified for abortion funds	Urban	Never Married	Boyfriend or Fiance	Yourself	No	Yes	Up to 9 weeks	No	Firm	Viewed	Did not recieve picture	Viewed or received pic	Proceeded to abortion
Pre-law	Included	20-24	Less than High School	Black	Qualified for abortion funds	Urban	Never Married	Friend	Yourself	No	Yes	Up to 9 weeks	No	Firm	Viewed	Did not recieve picture	Viewed or received pic	Proceeded to abortion
Pre-law	Included	25-29	Associates/Some college	Black	Qualified for abortion funds	Urban	Never Married	Boyfriend or Fiance	Yourself	Yes	No/Not in chart	Up to 9 weeks	No	Firm	Viewed	Recieved picture	Viewed or received pic	Continued pregnancy
Post-law	Included	30-39	Associates/Some college	Black	Paid fully out of pocket	Urban	Divorced/Separated/Widowed	Boyfriend or Fiance	Yourself	Yes	Yes	Up to 9 weeks	No	Firm	Viewed	Did not recieve picture	Viewed or received pic	Proceeded to abortion
Pre-law	Included	25-29	High School or GED	Black	Paid fully out of pocket	Urban	Never Married	Boyfriend or Fiance	Yourself	No	Yes	Up to 9 weeks	No	Firm	Refused	Did not recieve picture	Did not view/receive pic	Proceeded to abortion
Pre-law	Included	25-29	Associates/Some college	Multiple/Other	Qualified for abortion funds	Urban	Never Married	Boyfriend or Fiance	Yourself	Yes	No/Not in chart	Up to 9 weeks	No	Firm	Refused	Did not recieve picture	Did not view/receive pic	Proceeded to abortion
Post-law	Included	25-29	College degree or higher	White	Paid fully out of pocket	Urban	Never Married	Boyfriend or Fiance	Yourself	Not in chart	Yes	Up to 9 weeks	No	Firm	Refused	Did not recieve picture	Did not view/receive pic	Proceeded to abortion
Pre-law	Included	40+	College degree or higher	White	Paid fully out of pocket	Urban	Married	Husband	Yourself	Yes	Yes	Up to 9 weeks	No	Firm	Refused	Did not recieve picture	Did not view/receive pic	Proceeded to abortion
Pre-law	Included	20-24	Associates/Some college	Latina	Paid fully out of pocket	Urban	Never Married	Boyfriend or Fiance	Yourself	No	Yes	Up to 9 weeks	No	Firm	Viewed	Recieved picture	Viewed or received pic	Proceeded to abortion
Pre-law	Included	30-39	College degree or higher	White	Paid fully out of pocket	Urban	Divorced/Separated/Widowed	Other/Not in chart	Other/Not in chart	No	No/Not in chart	Up to 9 weeks	No	Firm	Refused	Did not recieve picture	Did not view/receive pic	Proceeded to abortion
Pre-law	Included	30-39	High School or GED	Multiple/Other	Paid fully out of pocket	Urban	Divorced/Separated/Widowed	Husband	Yourself	Yes	No/Not in chart	Up to 9 weeks	No	Firm	Viewed	Did not recieve picture	Viewed or received pic	Proceeded to abortion
Pre-law	Included	30-39	College degree or higher	White	Paid fully out of pocket	Urban	Never Married	Friend	Yourself	No	No/Not in chart	Up to 9 weeks	No	Firm	Refused	Did not recieve picture	Did not view/receive pic	Proceeded to abortion
Post-law	Included	25-29	High School or GED	Black	Qualified for abortion funds	Urban	Never Married	Other/Not in chart	Yourself	No	Yes	Up to 9 weeks	No	Firm	Viewed	Recieved picture	Viewed or received pic	Proceeded to abortion
Pre-law	Included	25-29	High School or GED	Black	Qualified for abortion funds	Urban	Never Married	Boyfriend or Fiance	Yourself	Yes	No/Not in chart	Up to 9 weeks	Yes	Firm	Viewed	Did not recieve picture	Viewed or received pic	Proceeded to abortion
Post-law	Included	25-29	Less than High School	Latina	Paid fully out of pocket	Urban	Divorced/Separated/Widowed	Other/Not in chart	Yourself	Not in chart	No/Not in chart	Up to 9 weeks	No	Firm	Viewed	Did not recieve picture	Viewed or received pic	Proceeded to abortion
Post-law	Included	30-39	Less than High School	Latina	Paid fully out of pocket	Urban	Divorced/Separated/Widowed	Other/Not in chart	Yourself	Yes	Yes	Up to 9 weeks	No	Firm	Viewed	Recieved picture	Viewed or received pic	Proceeded to abortion
Pre-law	Included	20-24	Associates/Some college	Latina	Qualified for abortion funds	Urban	Never Married	Friend	Yourself	Yes	Yes	Up to 9 weeks	No	Firm	Refused	Did not recieve picture	Did not view/receive pic	Proceeded to abortion
Pre-law	Included	20-24	Less than High School	Latina	Paid fully out of pocket	Urban	Never Married	Boyfriend or Fiance	Shared	No	Yes	Up to 9 weeks	No	Firm	Viewed	Recieved picture	Viewed or received pic	Proceeded to abortion
Pre-law	Excluded	25-29	High School or GED	Latina	Qualified for abortion funds	Urban	Never Married	Boyfriend or Fiance	Yourself	Not in chart	No/Not in chart	Up to 9 weeks	No	Firm	Refused	Did not recieve picture	Did not view/receive pic	Continued pregnancy
Pre-law	Included	<20	College degree or higher	Not in chart	Qualified for abortion funds	Urban	Not available in chart	Boyfriend or Fiance	Yourself	Not in chart	Yes	Up to 9 weeks	No	Firm	Refused	Did not recieve picture	Did not view/receive pic	Proceeded to abortion
Post-law	Included	40+	Less than High School	Latina	Paid fully out of pocket	Urban	Never Married	Boyfriend or Fiance	Yourself	Yes	No/Not in chart	Up to 9 weeks	No	Firm	Viewed	Recieved picture	Viewed or received pic	Continued pregnancy
Pre-law	Included	30-39	High School or GED	Black	Paid fully out of pocket	Urban	Never Married	Other/Not in chart	Yourself	Yes	No/Not in chart	Up to 9 weeks	No	Firm	Viewed	Did not recieve picture	Viewed or received pic	Proceeded to abortion
Pre-law	Included	20-24	Associates/Some college	Latina	Paid fully out of pocket	Urban	Married	Husband	Yourself	Yes	No/Not in chart	Up to 9 weeks	No	Firm	Viewed	Did not recieve picture	Viewed or received pic	Proceeded to abortion
Pre-law	Included	20-24	High School or GED	Black	Paid fully out of pocket	Urban	Never Married	Friend	Yourself	Yes	No/Not in chart	Up to 9 weeks	No	Firm	Refused	Did not recieve picture	Did not view/receive pic	Proceeded to abortion
Pre-law	Included	40+	Less than High School	Latina	Qualified for abortion funds	Urban	Divorced/Separated/Widowed	Friend	Yourself	Not in chart	No/Not in chart	Up to 9 weeks	No	Firm	Refused	Did not recieve picture	Did not view/receive pic	Proceeded to abortion
Pre-law	Included	25-29	Associates/Some college	Latina	Paid fully out of pocket	Urban	Never Married	Boyfriend or Fiance	Yourself	No	Yes	Up to 9 weeks	No	Firm	Viewed	Did not recieve picture	Viewed or received pic	Proceeded to abortion
Post-law	Included	20-24	High School or GED	Latina	Qualified for abortion funds	Urban	Never Married	Boyfriend or Fiance	Yourself	Yes	No/Not in chart	Up to 9 weeks	No	Firm	Viewed	Recieved picture	Viewed or received pic	Proceeded to abortion
Post-law	Included	25-29	College degree or higher	White	Paid fully out of pocket	Urban	Never Married	Boyfriend or Fiance	Shared	No	No/Not in chart	Up to 9 weeks	No	Firm	Viewed	Recieved picture	Viewed or received pic	Proceeded to abortion
Pre-law	Included	30-39	Not in chart	Black	Qualified for abortion funds	Urban	Divorced/Separated/Widowed	Boyfriend or Fiance	Yourself	Yes	No/Not in chart	Up to 9 weeks	No	Firm	Viewed	Recieved picture	Viewed or received pic	Proceeded to abortion
Pre-law	Included	25-29	Less than High School	Black	Qualified for abortion funds	Urban	Never Married	Boyfriend or Fiance	Yourself	Yes	No/Not in chart	Up to 9 weeks	No	Firm	Viewed	Did not recieve picture	Viewed or received pic	Proceeded to abortion
Post-law	Included	30-39	College degree or higher	White	Paid fully out of pocket	Urban	Never Married	Other/Not in chart	Yourself	No	No/Not in chart	Up to 9 weeks	No	Firm	Viewed	Did not recieve picture	Viewed or received pic	Proceeded to abortion
Pre-law	Included	25-29	College degree or higher	White	Paid fully out of pocket	Urban	Never Married	Boyfriend or Fiance	Yourself	Not in chart	No/Not in chart	9 weeks to 13 weeks 6 days	No	Firm	Refused	Did not recieve picture	Did not view/receive pic	Proceeded to abortion
Pre-law	Included	30-39	High School or GED	White	Paid fully out of pocket	Urban	Never Married	Boyfriend or Fiance	Yourself	No	Yes	Up to 9 weeks	No	Firm	Viewed	Did not recieve picture	Viewed or received pic	Continued pregnancy
Pre-law	Included	20-24	Associates/Some college	Black	Paid fully out of pocket	Urban	Never Married	Boyfriend or Fiance	Yourself	Yes	Yes	Up to 9 weeks	No	Firm	Viewed	Recieved picture	Viewed or received pic	Continued pregnancy
Post-law	Included	30-39	Associates/Some college	Black	Qualified for abortion funds	Urban	Never Married	Friend	Yourself	Yes	No/Not in chart	Up to 9 weeks	No	Firm	Viewed	Did not recieve picture	Viewed or received pic	Proceeded to abortion
Pre-law	Included	25-29	Less than High School	Latina	Paid fully out of pocket	Urban	Never Married	Boyfriend or Fiance	Shared	Yes	Yes	Up to 9 weeks	No	Firm	Refused	Did not recieve picture	Did not view/receive pic	Proceeded to abortion
Post-law	Included	20-24	High School or GED	Latina	Paid fully out of pocket	Urban	Never Married	Boyfriend or Fiance	Yourself	Yes	Yes	14+ weeks	No	Not in chart	Viewed	Did not recieve picture	Viewed or received pic	Continued pregnancy
Pre-law	Excluded	25-29	Associates/Some college	Black	Paid fully out of pocket	Urban	Never Married	Boyfriend or Fiance	Yourself	Yes	No/Not in chart	14+ weeks	No	Not in chart	Viewed	Recieved picture	Viewed or received pic	Continued pregnancy
Pre-law	Included	<20	Less than High School	Latina	Qualified for abortion funds	Urban	Never Married	Boyfriend or Fiance	Shared	No	Yes	Up to 9 weeks	No	Firm	Viewed	Recieved picture	Viewed or received pic	Proceeded to abortion
Pre-law	Included	20-24	Associates/Some college	Latina	Qualified for abortion funds	Urban	Divorced/Separated/Widowed	Boyfriend or Fiance	Yourself	No	No/Not in chart	Up to 9 weeks	No	Firm	Viewed	Did not recieve picture	Viewed or received pic	Proceeded to abortion
Pre-law	Included	20-24	Associates/Some college	Black	Qualified for abortion funds	Urban	Never Married	Other/Not in chart	Yourself	No	No/Not in chart	Up to 9 weeks	No	Firm	Viewed	Recieved picture	Viewed or received pic	Proceeded to abortion
Pre-law	Included	25-29	Associates/Some college	Multiple/Other	Paid fully out of pocket	Urban	Never Married	Boyfriend or Fiance	Yourself	No	Yes	Up to 9 weeks	No	Firm	Viewed	Did not recieve picture	Viewed or received pic	Proceeded to abortion
Post-law	Included	20-24	Less than High School	Black	Qualified for abortion funds	Urban	Never Married	Friend	Yourself	Yes	No/Not in chart	9 weeks to 13 weeks 6 days	No	Firm	Viewed	Recieved picture	Viewed or received pic	Proceeded to abortion
Post-law	Included	30-39	Associates/Some college	White	Paid fully out of pocket	Urban	Never Married	Friend	Yourself	Not in chart	No/Not in chart	Up to 9 weeks	No	Firm	Viewed	Recieved picture	Viewed or received pic	Proceeded to abortion
Pre-law	Included	20-24	College degree or higher	Latina	Paid fully out of pocket	Urban	Never Married	Boyfriend or Fiance	Yourself	No	No/Not in chart	Up to 9 weeks	No	Firm	Viewed	Did not recieve picture	Viewed or received pic	Proceeded to abortion
Post-law	Included	25-29	College degree or higher	White	Paid fully out of pocket	Urban	Never Married	Boyfriend or Fiance	Yourself	Not in chart	Yes	Up to 9 weeks	No	Firm	Viewed	Recieved picture	Viewed or received pic	Continued pregnancy
Pre-law	Included	25-29	Associates/Some college	Black	Qualified for abortion funds	Urban	Never Married	Other/Not in chart	Yourself	Not in chart	No/Not in chart	Up to 9 weeks	No	Firm	Refused	Did not recieve picture	Did not view/receive pic	Proceeded to abortion
Pre-law	Included	25-29	High School or GED	Black	Qualified for abortion funds	Urban	Never Married	Boyfriend or Fiance	Yourself	Yes	No/Not in chart	Up to 9 weeks	No	Firm	Viewed	Did not recieve picture	Viewed or received pic	Proceeded to abortion
Pre-law	Included	25-29	Less than High School	White	Qualified for abortion funds	Urban	Never Married	Boyfriend or Fiance	Yourself	Yes	Yes	9 weeks to 13 weeks 6 days	Yes	Firm	Viewed	Did not recieve picture	Viewed or received pic	Proceeded to abortion
Pre-law	Included	20-24	Less than High School	Latina	Qualified for abortion funds	Urban	Never Married	Other/Not in chart	Yourself	No	Yes	9 weeks to 13 weeks 6 days	No	Firm	Viewed	Recieved picture	Viewed or received pic	Proceeded to abortion
Post-law	Included	<20	High School or GED	White	Qualified for abortion funds	Urban	Never Married	Ex-husband or ex-boyfriend	Yourself	Yes	Yes	Up to 9 weeks	No	Firm	Viewed	Recieved picture	Viewed or received pic	Proceeded to abortion
Post-law	Included	25-29	High School or GED	Black	Qualified for abortion funds	Urban	Never Married	Boyfriend or Fiance	Yourself	No	No/Not in chart	Up to 9 weeks	No	Firm	Viewed	Did not recieve picture	Viewed or received pic	Proceeded to abortion
Pre-law	Included	30-39	College degree or higher	Latina	Qualified for abortion funds	Urban	Never Married	Other/Not in chart	Yourself	Yes	No/Not in chart	Up to 9 weeks	No	Firm	Viewed	Recieved picture	Viewed or received pic	Proceeded to abortion
Pre-law	Included	30-39	Less than High School	Latina	Paid fully out of pocket	Urban	Divorced/Separated/Widowed	Boyfriend or Fiance	Yourself	Yes	No/Not in chart	9 weeks to 13 weeks 6 days	No	Firm	Viewed	Recieved picture	Viewed or received pic	Proceeded to abortion
Pre-law	Included	<20	Less than High School	Latina	Qualified for abortion funds	Urban	Never Married	Boyfriend or Fiance	Yourself	No	No/Not in chart	Up to 9 weeks	No	Firm	Viewed	Recieved picture	Viewed or received pic	Proceeded to abortion
Pre-law	Included	25-29	Less than High School	Latina	Qualified for abortion funds	Urban	Never Married	Friend	Yourself	Yes	No/Not in chart	Up to 9 weeks	No	Firm	Viewed	Did not recieve picture	Viewed or received pic	Proceeded to abortion
Pre-law	Included	20-24	Associates/Some college	Latina	Qualified for abortion funds	Urban	Never Married	Boyfriend or Fiance	Yourself	No	No/Not in chart	9 weeks to 13 weeks 6 days	No	Firm	Viewed	Recieved picture	Viewed or received pic	Proceeded to abortion
Pre-law	Included	20-24	Less than High School	Not in chart	Qualified for abortion funds	Urban	Never Married	Boyfriend or Fiance	Yourself	Yes	No/Not in chart	9 weeks to 13 weeks 6 days	No	Firm	Viewed	Recieved picture	Viewed or received pic	Proceeded to abortion
Post-law	Included	20-24	Associates/Some college	Latina	Paid fully out of pocket	Urban	Never Married	Boyfriend or Fiance	Yourself	Not in chart	Yes	Up to 9 weeks	No	Firm	Viewed	Recieved picture	Viewed or received pic	Proceeded to abortion
Pre-law	Included	<20	Less than High School	Latina	Qualified for abortion funds	Urban	Never Married	Boyfriend or Fiance	Yourself	Not in chart	Yes	9 weeks to 13 weeks 6 days	No	Firm	Refused	Did not recieve picture	Did not view/receive pic	Proceeded to abortion
Pre-law	Included	25-29	Less than High School	Latina	Qualified for abortion funds	Urban	Divorced/Separated/Widowed	Other/Not in chart	Yourself	Yes	No/Not in chart	14+ weeks	No	Firm	Viewed	Recieved picture	Viewed or received pic	Proceeded to abortion
Post-law	Included	30-39	College degree or higher	White	Qualified for abortion funds	Urban	Married	Husband	Yourself	Yes	No/Not in chart	Up to 9 weeks	No	Firm	Refused	Did not recieve picture	Did not view/receive pic	Proceeded to abortion
Pre-law	Included	<20	High School or GED	Latina	Qualified for abortion funds	Urban	Never Married	Boyfriend or Fiance	Yourself	No	Yes	Up to 9 weeks	No	Firm	Viewed	Did not recieve picture	Viewed or received pic	Proceeded to abortion
Post-law	Included	20-24	Less than High School	Latina	Qualified for abortion funds	Urban	Never Married	Friend	Yourself	Yes	Yes	Up to 9 weeks	No	Firm	Viewed	Recieved picture	Viewed or received pic	Proceeded to abortion
Post-law	Included	20-24	High School or GED	Multiple/Other	Qualified for abortion funds	Urban	Never Married	Friend	Yourself	Yes	Yes	9 weeks to 13 weeks 6 days	No	Firm	Viewed	Did not recieve picture	Viewed or received pic	Proceeded to abortion
Pre-law	Included	30-39	High School or GED	White	Qualified for abortion funds	Urban	Divorced/Separated/Widowed	Boyfriend or Fiance	Yourself	Yes	No/Not in chart	9 weeks to 13 weeks 6 days	No	Firm	Viewed	Did not recieve picture	Viewed or received pic	Proceeded to abortion
Post-law	Included	25-29	Less than High School	Latina	Paid fully out of pocket	Urban	Never Married	Boyfriend or Fiance	Yourself	Yes	Yes	Up to 9 weeks	Yes	Firm	Viewed	Did not recieve picture	Viewed or received pic	Proceeded to abortion
Pre-law	Excluded	30-39	High School or GED	White	Paid fully out of pocket	Urban	Never Married	Ex-husband or ex-boyfriend	Yourself	Yes	Yes	Up to 9 weeks	No	Firm	Viewed	Did not recieve picture	Viewed or received pic	Continued pregnancy
Pre-law	Included	20-24	High School or GED	White	Qualified for abortion funds	Urban	Never Married	Boyfriend or Fiance	Yourself	Yes	No/Not in chart	9 weeks to 13 weeks 6 days	No	Firm	Viewed	Recieved picture	Viewed or received pic	Proceeded to abortion
Pre-law	Included	25-29	Less than High School	Multiple/Other	Qualified for abortion funds	Urban	Never Married	Boyfriend or Fiance	Yourself	Yes	No/Not in chart	Up to 9 weeks	No	Firm	Viewed	Recieved picture	Viewed or received pic	Proceeded to abortion
Post-law	Included	25-29	College degree or higher	Black	Paid fully out of pocket	Urban	Never Married	Friend	Yourself	No	No/Not in chart	Up to 9 weeks	No	Firm	Viewed	Recieved picture	Viewed or received pic	Proceeded to abortion
Post-law	Included	20-24	Less than High School	White	Qualified for abortion funds	Urban	Never Married	Boyfriend or Fiance	Yourself	Yes	No/Not in chart	Up to 9 weeks	No	Firm	Viewed	Did not recieve picture	Viewed or received pic	Proceeded to abortion
Post-law	Included	20-24	High School or GED	Latina	Qualified for abortion funds	Urban	Married	Husband	Yourself	Yes	No/Not in chart	9 weeks to 13 weeks 6 days	No	Firm	Viewed	Did not recieve picture	Viewed or received pic	Proceeded to abortion
Post-law	Included	20-24	College degree or higher	Black	Qualified for abortion funds	Urban	Never Married	Boyfriend or Fiance	Yourself	No	No/Not in chart	Up to 9 weeks	No	Firm	Viewed	Recieved picture	Viewed or received pic	Proceeded to abortion
Post-law	Included	30-39	Associates/Some college	Latina	Paid fully out of pocket	Urban	Never Married	Boyfriend or Fiance	Yourself	Yes	Yes	Up to 9 weeks	No	Firm	Viewed	Did not recieve picture	Viewed or received pic	Proceeded to abortion
Pre-law	Included	25-29	Associates/Some college	Asian	Qualified for abortion funds	Urban	Never Married	Boyfriend or Fiance	Yourself	No	Yes	9 weeks to 13 weeks 6 days	No	Firm	Viewed	Recieved picture	Viewed or received pic	Proceeded to abortion
Post-law	Included	20-24	Less than High School	Black	Qualified for abortion funds	Urban	Never Married	Boyfriend or Fiance	Yourself	No	No/Not in chart	Up to 9 weeks	No	Firm	Viewed	Recieved picture	Viewed or received pic	Proceeded to abortion
Post-law	Included	20-24	Not in chart	Latina	Qualified for abortion funds	Urban	Never Married	Other/Not in chart	Yourself	Yes	No/Not in chart	Up to 9 weeks	No	Firm	Refused	Did not recieve picture	Did not view/receive pic	Proceeded to abortion
Post-law	Included	25-29	College degree or higher	White	Paid fully out of pocket	Urban	Never Married	Friend	Yourself	No	Yes	Up to 9 weeks	No	Firm	Viewed	Did not recieve picture	Viewed or received pic	Proceeded to abortion
Pre-law	Included	20-24	Less than High School	Black	Qualified for abortion funds	Urban	Never Married	Friend	Yourself	Yes	Yes	9 weeks to 13 weeks 6 days	No	Firm	Refused	Did not recieve picture	Did not view/receive pic	Proceeded to abortion
Pre-law	Included	30-39	Less than High School	Latina	Qualified for abortion funds	Urban	Never Married	Boyfriend or Fiance	Yourself	Yes	Yes	14+ weeks	No	Firm	Refused	Did not recieve picture	Did not view/receive pic	Proceeded to abortion
Pre-law	Included	25-29	Less than High School	Latina	Paid fully out of pocket	Urban	Never Married	Boyfriend or Fiance	Yourself	No	No/Not in chart	9 weeks to 13 weeks 6 days	No	Firm	Viewed	Recieved picture	Viewed or received pic	Proceeded to abortion
Pre-law	Included	25-29	Less than High School	Black	Qualified for abortion funds	Urban	Never Married	Other/Not in chart	Yourself	Yes	Yes	9 weeks to 13 weeks 6 days	No	Firm	Refused	Did not recieve picture	Did not view/receive pic	Proceeded to abortion
Post-law	Included	20-24	Associates/Some college	Latina	Paid fully out of pocket	Urban	Never Married	Boyfriend or Fiance	Yourself	No	No/Not in chart	9 weeks to 13 weeks 6 days	No	Firm	Viewed	Recieved picture	Viewed or received pic	Proceeded to abortion
Pre-law	Included	20-24	Less than High School	Black	Qualified for abortion funds	Urban	Never Married	Other/Not in chart	Yourself	Yes	No/Not in chart	Up to 9 weeks	No	Firm	Viewed	Did not recieve picture	Viewed or received pic	Proceeded to abortion
Pre-law	Included	20-24	High School or GED	Black	Qualified for abortion funds	Urban	Never Married	Boyfriend or Fiance	Yourself	Yes	No/Not in chart	14+ weeks	No	Firm	Viewed	Recieved picture	Viewed or received pic	Proceeded to abortion
Post-law	Excluded	20-24	Less than High School	Latina	Paid fully out of pocket	Urban	Never Married	Friend	Yourself	Yes	Yes	14+ weeks	No	Not in chart	Viewed	Recieved picture	Viewed or received pic	Continued pregnancy
Post-law	Included	25-29	Less than High School	White	Paid fully out of pocket	Urban	Never Married	Boyfriend or Fiance	Yourself	Yes	No/Not in chart	Up to 9 weeks	No	Firm	Viewed	Recieved picture	Viewed or received pic	Proceeded to abortion
Pre-law	Excluded	30-39	Less than High School	Latina	Paid fully out of pocket	Urban	Married	Husband	Yourself	Yes	No/Not in chart	Up to 9 weeks	No	Not in chart	Viewed	Did not recieve picture	Viewed or received pic	Continued pregnancy
Post-law	Included	25-29	Less than High School	Black	Qualified for abortion funds	Urban	Divorced/Separated/Widowed	Other/Not in chart	Yourself	Yes	Yes	9 weeks to 13 weeks 6 days	No	Firm	Viewed	Did not recieve picture	Viewed or received pic	Proceeded to abortion
Pre-law	Included	25-29	Associates/Some college	Latina	Qualified for abortion funds	Urban	Never Married	Boyfriend or Fiance	Yourself	Yes	No/Not in chart	Up to 9 weeks	No	Firm	Refused	Did not recieve picture	Did not view/receive pic	Proceeded to abortion
Post-law	Included	20-24	High School or GED	Latina	Qualified for abortion funds	Urban	Never Married	Boyfriend or Fiance	Yourself	No	No/Not in chart	9 weeks to 13 weeks 6 days	No	Firm	Viewed	Recieved picture	Viewed or received pic	Proceeded to abortion
Pre-law	Included	20-24	High School or GED	Black	Qualified for abortion funds	Urban	Never Married	Other/Not in chart	Yourself	Yes	No/Not in chart	Up to 9 weeks	No	Firm	Viewed	Did not recieve picture	Viewed or received pic	Proceeded to abortion
Pre-law	Included	30-39	Less than High School	Latina	Qualified for abortion funds	Urban	Never Married	Friend	Yourself	Yes	No/Not in chart	Up to 9 weeks	No	Firm	Viewed	Recieved picture	Viewed or received pic	Proceeded to abortion
Pre-law	Included	20-24	Less than High School	Black	Qualified for abortion funds	Urban	Never Married	Boyfriend or Fiance	Yourself	Yes	Yes	9 weeks to 13 weeks 6 days	No	Firm	Viewed	Recieved picture	Viewed or received pic	Proceeded to abortion
Post-law	Included	30-39	Associates/Some college	Black	Qualified for abortion funds	Urban	Never Married	Friend	Yourself	Yes	No/Not in chart	9 weeks to 13 weeks 6 days	No	Firm	Viewed	Recieved picture	Viewed or received pic	Continued pregnancy
Pre-law	Included	25-29	High School or GED	Latina	Qualified for abortion funds	Urban	Divorced/Separated/Widowed	Boyfriend or Fiance	Yourself	No	Yes	Up to 9 weeks	No	Firm	Viewed	Recieved picture	Viewed or received pic	Proceeded to abortion
Post-law	Included	20-24	Less than High School	Latina	Qualified for abortion funds	Urban	Never Married	Friend	Yourself	No	No/Not in chart	Up to 9 weeks	No	Firm	Viewed	Recieved picture	Viewed or received pic	Proceeded to abortion
Post-law	Included	<20	Less than High School	Latina	Qualified for abortion funds	Urban	Never Married	Boyfriend or Fiance	Yourself	Not in chart	No/Not in chart	9 weeks to 13 weeks 6 days	No	Firm	Viewed	Recieved picture	Viewed or received pic	Proceeded to abortion
Pre-law	Included	25-29	College degree or higher	Black	Qualified for abortion funds	Urban	Never Married	Other/Not in chart	Yourself	Yes	No/Not in chart	9 weeks to 13 weeks 6 days	No	Firm	Viewed	Recieved picture	Viewed or received pic	Proceeded to abortion
Pre-law	Included	25-29	College degree or higher	Black	Qualified for abortion funds	Urban	Never Married	Boyfriend or Fiance	Yourself	Yes	No/Not in chart	9 weeks to 13 weeks 6 days	No	Firm	Viewed	Recieved picture	Viewed or received pic	Proceeded to abortion
Post-law	Included	<20	High School or GED	Black	Qualified for abortion funds	Urban	Never Married	Boyfriend or Fiance	Yourself	No	Yes	Up to 9 weeks	No	Firm	Viewed	Did not recieve picture	Viewed or received pic	Proceeded to abortion
Pre-law	Included	25-29	College degree or higher	Latina	Paid fully out of pocket	Urban	Never Married	Boyfriend or Fiance	Yourself	No	No/Not in chart	9 weeks to 13 weeks 6 days	No	Firm	Refused	Did not recieve picture	Did not view/receive pic	Proceeded to abortion
Post-law	Included	30-39	High School or GED	White	Paid fully out of pocket	Urban	Divorced/Separated/Widowed	Boyfriend or Fiance	Yourself	Yes	No/Not in chart	Up to 9 weeks	No	Firm	Viewed	Did not recieve picture	Viewed or received pic	Proceeded to abortion
Pre-law	Included	20-24	Associates/Some college	White	Paid fully out of pocket	Urban	Never Married	Boyfriend or Fiance	Yourself	Yes	Yes	Up to 9 weeks	No	Firm	Refused	Did not recieve picture	Did not view/receive pic	Proceeded to abortion
Pre-law	Included	20-24	Associates/Some college	White	Paid fully out of pocket	Urban	Never Married	Boyfriend or Fiance	Yourself	No	Yes	Up to 9 weeks	No	Firm	Viewed	Did not recieve picture	Viewed or received pic	Proceeded to abortion
Pre-law	Included	30-39	High School or GED	Black	Paid fully out of pocket	Urban	Divorced/Separated/Widowed	Friend	Yourself	No	No/Not in chart	Up to 9 weeks	No	Firm	Viewed	Did not recieve picture	Viewed or received pic	Proceeded to abortion
Post-law	Included	20-24	Associates/Some college	Latina	Paid fully out of pocket	Urban	Never Married	Boyfriend or Fiance	Yourself	Yes	No/Not in chart	9 weeks to 13 weeks 6 days	No	Firm	Viewed	Recieved picture	Viewed or received pic	Continued pregnancy
Pre-law	Included	30-39	Less than High School	Latina	Qualified for abortion funds	Urban	Not available in chart	Boyfriend or Fiance	Husband/Fiance/Boyfriend	Yes	No/Not in chart	Up to 9 weeks	No	Firm	Viewed	Did not recieve picture	Viewed or received pic	Proceeded to abortion
Pre-law	Included	20-24	Less than High School	Asian	Qualified for abortion funds	Urban	Never Married	Boyfriend or Fiance	Yourself	Yes	No/Not in chart	Up to 9 weeks	No	Firm	Viewed	Did not recieve picture	Viewed or received pic	Proceeded to abortion
Pre-law	Included	25-29	College degree or higher	White	Qualified for abortion funds	Urban	Never Married	Boyfriend or Fiance	Yourself	Not in chart	Yes	Up to 9 weeks	No	Firm	Refused	Did not recieve picture	Did not view/receive pic	Continued pregnancy
Post-law	Included	30-39	Not in chart	Black	Qualified for abortion funds	Urban	Never Married	Boyfriend or Fiance	Yourself	Not in chart	No/Not in chart	Up to 9 weeks	No	Firm	Viewed	Did not recieve picture	Viewed or received pic	Proceeded to abortion
Pre-law	Included	25-29	Less than High School	Latina	Qualified for abortion funds	Urban	Never Married	Other/Not in chart	Other/Not in chart	Not in chart	No/Not in chart	Up to 9 weeks	No	Firm	Refused	Did not recieve picture	Did not view/receive pic	Proceeded to abortion
Post-law	Included	30-39	Associates/Some college	Latina	Paid fully out of pocket	Urban	Married	Husband	Parent/Guardian	Yes	No/Not in chart	9 weeks to 13 weeks 6 days	No	Firm	Viewed	Did not recieve picture	Viewed or received pic	Proceeded to abortion
Post-law	Included	40+	Associates/Some college	Latina	Paid fully out of pocket	Urban	Divorced/Separated/Widowed	Boyfriend or Fiance	Yourself	Yes	Yes	Up to 9 weeks	No	Firm	Viewed	Did not recieve picture	Viewed or received pic	Continued pregnancy
Post-law	Included	20-24	College degree or higher	Latina	Qualified for abortion funds	Urban	Never Married	Boyfriend or Fiance	Yourself	No	Yes	Up to 9 weeks	No	Firm	Viewed	Did not recieve picture	Viewed or received pic	Proceeded to abortion
Pre-law	Included	25-29	High School or GED	Black	Qualified for abortion funds	Urban	Never Married	Friend	Yourself	Yes	No/Not in chart	14+ weeks	No	Firm	Refused	Did not recieve picture	Did not view/receive pic	Proceeded to abortion
Post-law	Included	25-29	Less than High School	Latina	Qualified for abortion funds	Urban	Never Married	Boyfriend or Fiance	Other/Not in chart	Yes	Yes	Up to 9 weeks	No	Firm	Viewed	Did not recieve picture	Viewed or received pic	Proceeded to abortion
Pre-law	Included	20-24	College degree or higher	Latina	Qualified for abortion funds	Urban	Never Married	Boyfriend or Fiance	Yourself	No	Yes	Up to 9 weeks	No	Firm	Viewed	Did not recieve picture	Viewed or received pic	Proceeded to abortion
Pre-law	Included	30-39	High School or GED	Latina	Paid fully out of pocket	Urban	Never Married	Boyfriend or Fiance	Shared	Yes	No/Not in chart	Up to 9 weeks	No	Firm	Refused	Did not recieve picture	Did not view/receive pic	Proceeded to abortion
Post-law	Included	25-29	College degree or higher	Black	Qualified for abortion funds	Urban	Never Married	Boyfriend or Fiance	Yourself	Yes	No/Not in chart	Up to 9 weeks	No	Firm	Viewed	Did not recieve picture	Viewed or received pic	Proceeded to abortion
Post-law	Included	25-29	Less than High School	Latina	Qualified for abortion funds	Urban	Never Married	Boyfriend or Fiance	Yourself	Yes	No/Not in chart	9 weeks to 13 weeks 6 days	No	Firm	Viewed	Did not recieve picture	Viewed or received pic	Proceeded to abortion
Post-law	Included	30-39	Associates/Some college	White	Paid fully out of pocket	Urban	Divorced/Separated/Widowed	Boyfriend or Fiance	Yourself	Yes	Yes	Up to 9 weeks	No	Firm	Viewed	Did not recieve picture	Viewed or received pic	Proceeded to abortion
Pre-law	Included	25-29	Less than High School	Latina	Qualified for abortion funds	Urban	Married	Husband	Yourself	Yes	No/Not in chart	Up to 9 weeks	No	Firm	Refused	Did not recieve picture	Did not view/receive pic	Proceeded to abortion
Pre-law	Included	25-29	College degree or higher	White	Paid fully out of pocket	Urban	Never Married	Boyfriend or Fiance	Yourself	Yes	Yes	9 weeks to 13 weeks 6 days	No	Firm	Refused	Did not recieve picture	Did not view/receive pic	Proceeded to abortion
Pre-law	Included	30-39	College degree or higher	White	Paid fully out of pocket	Urban	Married	Husband	Yourself	Yes	No/Not in chart	9 weeks to 13 weeks 6 days	No	Firm	Refused	Did not recieve picture	Did not view/receive pic	Continued pregnancy
Pre-law	Included	20-24	Associates/Some college	White	Qualified for abortion funds	Urban	Never Married	Other/Not in chart	Yourself	Not in chart	Yes	Up to 9 weeks	No	Firm	Refused	Did not recieve picture	Did not view/receive pic	Proceeded to abortion
Post-law	Included	30-39	High School or GED	Black	Paid fully out of pocket	Urban	Married	Husband	Yourself	Yes	No/Not in chart	Up to 9 weeks	No	Firm	Viewed	Did not recieve picture	Viewed or received pic	Proceeded to abortion
Pre-law	Included	<20	High School or GED	Black	Qualified for abortion funds	Urban	Never Married	Boyfriend or Fiance	Yourself	No	No/Not in chart	14+ weeks	No	Firm	Viewed	Recieved picture	Viewed or received pic	Proceeded to abortion
Post-law	Included	30-39	High School or GED	Latina	Qualified for abortion funds	Urban	Never Married	Boyfriend or Fiance	Yourself	Yes	Yes	14+ weeks	No	Firm	Viewed	Recieved picture	Viewed or received pic	Proceeded to abortion
Post-law	Included	20-24	Less than High School	Latina	Qualified for abortion funds	Urban	Never Married	Boyfriend or Fiance	Yourself	Yes	No/Not in chart	9 weeks to 13 weeks 6 days	No	Firm	Viewed	Did not recieve picture	Viewed or received pic	Proceeded to abortion
Pre-law	Included	30-39	Less than High School	Latina	Qualified for abortion funds	Urban	Divorced/Separated/Widowed	Friend	Yourself	Yes	No/Not in chart	Up to 9 weeks	No	Firm	Viewed	Did not recieve picture	Viewed or received pic	Proceeded to abortion
Pre-law	Included	40+	High School or GED	Latina	Paid fully out of pocket	Urban	Married	Husband	Yourself	Yes	No/Not in chart	9 weeks to 13 weeks 6 days	No	Firm	Refused	Did not recieve picture	Did not view/receive pic	Proceeded to abortion
Pre-law	Included	20-24	High School or GED	Latina	Qualified for abortion funds	Urban	Married	Husband	Yourself	Yes	Yes	9 weeks to 13 weeks 6 days	No	Firm	Viewed	Recieved picture	Viewed or received pic	Proceeded to abortion
Post-law	Included	30-39	Associates/Some college	Black	Qualified for abortion funds	Urban	Never Married	Boyfriend or Fiance	Yourself	Yes	No/Not in chart	Up to 9 weeks	No	Firm	Viewed	Did not recieve picture	Viewed or received pic	Proceeded to abortion
Post-law	Included	40+	Associates/Some college	Black	Paid fully out of pocket	Urban	Never Married	Boyfriend or Fiance	Yourself	Yes	No/Not in chart	Up to 9 weeks	No	Firm	Viewed	Recieved picture	Viewed or received pic	Proceeded to abortion
Pre-law	Included	20-24	High School or GED	Black	Qualified for abortion funds	Urban	Divorced/Separated/Widowed	Boyfriend or Fiance	Yourself	No	No/Not in chart	Up to 9 weeks	No	Firm	Viewed	Recieved picture	Viewed or received pic	Proceeded to abortion
Pre-law	Included	20-24	Associates/Some college	Black	Qualified for abortion funds	Urban	Never Married	Boyfriend or Fiance	Yourself	Yes	No/Not in chart	Up to 9 weeks	No	Firm	Viewed	Recieved picture	Viewed or received pic	Proceeded to abortion
Post-law	Included	20-24	Associates/Some college	Black	Paid fully out of pocket	Urban	Never Married	Boyfriend or Fiance	Yourself	No	No/Not in chart	Up to 9 weeks	No	Firm	Viewed	Recieved picture	Viewed or received pic	Proceeded to abortion
Pre-law	Included	40+	High School or GED	Black	Qualified for abortion funds	Urban	Never Married	Boyfriend or Fiance	Yourself	Yes	No/Not in chart	9 weeks to 13 weeks 6 days	No	Firm	Viewed	Recieved picture	Viewed or received pic	Proceeded to abortion
Pre-law	Included	25-29	Associates/Some college	Black	Qualified for abortion funds	Urban	Never Married	Boyfriend or Fiance	Yourself	Yes	No/Not in chart	Up to 9 weeks	No	Firm	Viewed	Recieved picture	Viewed or received pic	Proceeded to abortion
Post-law	Included	<20	Associates/Some college	Black	Qualified for abortion funds	Urban	Never Married	Friend	Yourself	Yes	No/Not in chart	Up to 9 weeks	No	Firm	Viewed	Recieved picture	Viewed or received pic	Proceeded to abortion
Post-law	Included	25-29	Associates/Some college	Black	Qualified for abortion funds	Urban	Never Married	Boyfriend or Fiance	Yourself	Yes	No/Not in chart	9 weeks to 13 weeks 6 days	No	Firm	Viewed	Recieved picture	Viewed or received pic	Proceeded to abortion
Post-law	Included	20-24	High School or GED	Black	Paid fully out of pocket	Urban	Never Married	Boyfriend or Fiance	Yourself	No	Yes	14+ weeks	No	Firm	Viewed	Recieved picture	Viewed or received pic	Continued pregnancy
Post-law	Included	30-39	Less than High School	Latina	Paid fully out of pocket	Urban	Divorced/Separated/Widowed	Boyfriend or Fiance	Yourself	Yes	Yes	Up to 9 weeks	No	Firm	Refused	Did not recieve picture	Did not view/receive pic	Proceeded to abortion
Pre-law	Included	20-24	Less than High School	Asian	Paid fully out of pocket	Urban	Never Married	Boyfriend or Fiance	Yourself	Yes	No/Not in chart	Up to 9 weeks	Yes	Uncertain	Viewed	Recieved picture	Viewed or received pic	Proceeded to abortion
Post-law	Included	25-29	Associates/Some college	Black	Paid fully out of pocket	Urban	Never Married	Boyfriend or Fiance	Yourself	Yes	No/Not in chart	Up to 9 weeks	No	Firm	Viewed	Recieved picture	Viewed or received pic	Proceeded to abortion
Post-law	Included	20-24	High School or GED	Multiple/Other	Paid fully out of pocket	Urban	Never Married	Boyfriend or Fiance	Yourself	No	No/Not in chart	Up to 9 weeks	No	Firm	Viewed	Recieved picture	Viewed or received pic	Continued pregnancy
Pre-law	Included	25-29	Associates/Some college	Black	Qualified for abortion funds	Urban	Never Married	Boyfriend or Fiance	Yourself	Yes	No/Not in chart	Up to 9 weeks	No	Firm	Viewed	Recieved picture	Viewed or received pic	Proceeded to abortion
Post-law	Included	20-24	High School or GED	Black	Qualified for abortion funds	Urban	Never Married	Boyfriend or Fiance	Yourself	Yes	No/Not in chart	9 weeks to 13 weeks 6 days	No	Firm	Viewed	Did not recieve picture	Viewed or received pic	Proceeded to abortion
Pre-law	Included	<20	Less than High School	Latina	Qualified for abortion funds	Urban	Never Married	Boyfriend or Fiance	Yourself	Yes	No/Not in chart	14+ weeks	No	Firm	Viewed	Did not recieve picture	Viewed or received pic	Proceeded to abortion
Post-law	Included	25-29	Less than High School	Black	Paid fully out of pocket	Urban	Never Married	Boyfriend or Fiance	Yourself	Not in chart	Yes	Up to 9 weeks	Yes	Firm	Viewed	Did not recieve picture	Viewed or received pic	Proceeded to abortion
Pre-law	Included	30-39	High School or GED	Black	Qualified for abortion funds	Urban	Never Married	Boyfriend or Fiance	Yourself	Not in chart	No/Not in chart	9 weeks to 13 weeks 6 days	No	Firm	Viewed	Recieved picture	Viewed or received pic	Proceeded to abortion
Post-law	Included	30-39	Associates/Some college	Black	Paid fully out of pocket	Urban	Never Married	Boyfriend or Fiance	Yourself	No	No/Not in chart	9 weeks to 13 weeks 6 days	No	Firm	Viewed	Recieved picture	Viewed or received pic	Proceeded to abortion
Pre-law	Included	20-24	Associates/Some college	Black	Qualified for abortion funds	Urban	Never Married	Boyfriend or Fiance	Yourself	Yes	No/Not in chart	14+ weeks	No	Firm	Viewed	Recieved picture	Viewed or received pic	Continued pregnancy
Pre-law	Included	30-39	Associates/Some college	Asian	Qualified for abortion funds	Urban	Never Married	Husband	Yourself	Yes	No/Not in chart	Up to 9 weeks	No	Firm	Viewed	Recieved picture	Viewed or received pic	Proceeded to abortion
Post-law	Excluded	20-24	Less than High School	Black	Paid fully out of pocket	Urban	Never Married	Other/Not in chart	Yourself	Not in chart	No/Not in chart	14+ weeks	No	Firm	Viewed	Did not recieve picture	Viewed or received pic	Continued pregnancy
Pre-law	Included	25-29	Associates/Some college	Black	Qualified for abortion funds	Urban	Never Married	Other/Not in chart	Yourself	Not in chart	No/Not in chart	14+ weeks	No	Firm	Viewed	Recieved picture	Viewed or received pic	Proceeded to abortion
Post-law	Excluded	20-24	High School or GED	Multiple/Other	Qualified for abortion funds	Urban	Never Married	Other/Not in chart	Yourself	Yes	No/Not in chart	14+ weeks	No	Not in chart	Viewed	Recieved picture	Viewed or received pic	Continued pregnancy
Post-law	Included	25-29	Associates/Some college	Black	Paid fully out of pocket	Urban	Never Married	Other/Not in chart	Yourself	Yes	No/Not in chart	Up to 9 weeks	No	Firm	Viewed	Did not recieve picture	Viewed or received pic	Proceeded to abortion
Pre-law	Included	30-39	High School or GED	Black	Paid fully out of pocket	Urban	Married	Husband	Yourself	Yes	Yes	Up to 9 weeks	No	Firm	Refused	Did not recieve picture	Did not view/receive pic	Proceeded to abortion
Post-law	Included	20-24	Associates/Some college	Black	Qualified for abortion funds	Urban	Never Married	Boyfriend or Fiance	Yourself	Yes	No/Not in chart	14+ weeks	No	Firm	Viewed	Recieved picture	Viewed or received pic	Proceeded to abortion
Post-law	Included	20-24	Associates/Some college	Black	Paid fully out of pocket	Urban	Never Married	Boyfriend or Fiance	Yourself	Yes	No/Not in chart	14+ weeks	No	Not in chart	Viewed	Recieved picture	Viewed or received pic	Continued pregnancy
Post-law	Included	25-29	Less than High School	Black	Paid fully out of pocket	Urban	Never Married	Boyfriend or Fiance	Yourself	Yes	No/Not in chart	14+ weeks	No	Firm	Viewed	Did not recieve picture	Viewed or received pic	Proceeded to abortion
Post-law	Included	25-29	Less than High School	Black	Qualified for abortion funds	Urban	Never Married	Boyfriend or Fiance	Yourself	No	Yes	9 weeks to 13 weeks 6 days	No	Firm	Viewed	Recieved picture	Viewed or received pic	Proceeded to abortion
Post-law	Included	30-39	Associates/Some college	Black	Qualified for abortion funds	Urban	Never Married	Other/Not in chart	Yourself	Yes	No/Not in chart	Up to 9 weeks	No	Firm	Refused	Did not recieve picture	Did not view/receive pic	Proceeded to abortion
Post-law	Included	25-29	High School or GED	Black	Qualified for abortion funds	Urban	Never Married	Friend	Yourself	Yes	Yes	Up to 9 weeks	No	Firm	Viewed	Did not recieve picture	Viewed or received pic	Proceeded to abortion
Pre-law	Included	<20	Less than High School	Black	Paid fully out of pocket	Urban	Never Married	Boyfriend or Fiance	Yourself	No	Yes	Up to 9 weeks	No	Firm	Viewed	Recieved picture	Viewed or received pic	Proceeded to abortion
Post-law	Included	20-24	Associates/Some college	Black	Qualified for abortion funds	Urban	Never Married	Friend	Yourself	Yes	No/Not in chart	14+ weeks	No	Firm	Viewed	Did not recieve picture	Viewed or received pic	Proceeded to abortion
Post-law	Included	20-24	Associates/Some college	Asian	Paid fully out of pocket	Urban	Never Married	Boyfriend or Fiance	Yourself	No	No/Not in chart	9 weeks to 13 weeks 6 days	No	Firm	Viewed	Recieved picture	Viewed or received pic	Proceeded to abortion
Pre-law	Included	30-39	Less than High School	Black	Qualified for abortion funds	Urban	Never Married	Boyfriend or Fiance	Yourself	Yes	No/Not in chart	9 weeks to 13 weeks 6 days	No	Firm	Viewed	Recieved picture	Viewed or received pic	Proceeded to abortion
Post-law	Included	20-24	High School or GED	Black	Qualified for abortion funds	Urban	Never Married	Friend	Yourself	Yes	No/Not in chart	9 weeks to 13 weeks 6 days	No	Firm	Viewed	Recieved picture	Viewed or received pic	Proceeded to abortion
Pre-law	Included	20-24	Associates/Some college	Black	Paid fully out of pocket	Urban	Never Married	Ex-husband or ex-boyfriend	Yourself	Not in chart	No/Not in chart	Up to 9 weeks	No	Firm	Viewed	Recieved picture	Viewed or received pic	Continued pregnancy
Post-law	Excluded	20-24	Less than High School	Black	Qualified for abortion funds	Urban	Never Married	Boyfriend or Fiance	Yourself	No	No/Not in chart	14+ weeks	No	Not in chart	Not available in chart	Not available in chart	Not in chart	Continued pregnancy
Post-law	Included	25-29	Less than High School	Black	Qualified for abortion funds	Urban	Never Married	Boyfriend or Fiance	Yourself	No	No/Not in chart	14+ weeks	No	Firm	Viewed	Recieved picture	Viewed or received pic	Proceeded to abortion
Post-law	Included	20-24	Associates/Some college	Black	Paid fully out of pocket	Urban	Never Married	Boyfriend or Fiance	Yourself	Yes	No/Not in chart	Up to 9 weeks	No	Firm	Viewed	Did not recieve picture	Viewed or received pic	Proceeded to abortion
Post-law	Included	30-39	Associates/Some college	White	Paid fully out of pocket	Urban	Never Married	Other/Not in chart	Yourself	Yes	Yes	Up to 9 weeks	No	Firm	Viewed	Recieved picture	Viewed or received pic	Proceeded to abortion
Post-law	Included	25-29	College degree or higher	Latina	Paid fully out of pocket	Urban	Never Married	Boyfriend or Fiance	Yourself	No	Yes	9 weeks to 13 weeks 6 days	No	Firm	Viewed	Did not recieve picture	Viewed or received pic	Proceeded to abortion
Pre-law	Included	<20	Less than High School	Black	Qualified for abortion funds	Urban	Never Married	Ex-husband or ex-boyfriend	Yourself	No	No/Not in chart	9 weeks to 13 weeks 6 days	No	Firm	Refused	Did not recieve picture	Did not view/receive pic	Proceeded to abortion
Post-law	Included	25-29	Associates/Some college	Black	Paid fully out of pocket	Urban	Never Married	Boyfriend or Fiance	Yourself	Yes	No/Not in chart	Up to 9 weeks	No	Firm	Viewed	Recieved picture	Viewed or received pic	Proceeded to abortion
Pre-law	Included	20-24	College degree or higher	Black	Qualified for abortion funds	Urban	Never Married	Boyfriend or Fiance	Yourself	Yes	No/Not in chart	14+ weeks	No	Firm	Refused	Did not recieve picture	Did not view/receive pic	Proceeded to abortion
Pre-law	Included	20-24	High School or GED	Black	Paid fully out of pocket	Urban	Never Married	Boyfriend or Fiance	Yourself	Yes	Yes	14+ weeks	No	Not in chart	Viewed	Recieved picture	Viewed or received pic	Continued pregnancy
Post-law	Included	<20	High School or GED	Black	Paid fully out of pocket	Urban	Never Married	Friend	Yourself	No	No/Not in chart	9 weeks to 13 weeks 6 days	No	Firm	Viewed	Did not recieve picture	Viewed or received pic	Proceeded to abortion
Post-law	Included	20-24	Associates/Some college	Black	Qualified for abortion funds	Urban	Never Married	Friend	Yourself	No	No/Not in chart	Up to 9 weeks	No	Firm	Viewed	Did not recieve picture	Viewed or received pic	Proceeded to abortion
Pre-law	Included	30-39	Less than High School	Black	Qualified for abortion funds	Urban	Never Married	Boyfriend or Fiance	Yourself	Yes	Yes	9 weeks to 13 weeks 6 days	Yes	Firm	Viewed	Recieved picture	Viewed or received pic	Continued pregnancy
Post-law	Included	20-24	Associates/Some college	Black	Qualified for abortion funds	Urban	Never Married	Boyfriend or Fiance	Yourself	Yes	No/Not in chart	14+ weeks	No	Not in chart	Viewed	Did not recieve picture	Viewed or received pic	Proceeded to abortion
Pre-law	Included	30-39	Associates/Some college	Asian	Paid fully out of pocket	Urban	Never Married	Other/Not in chart	Yourself	Yes	No/Not in chart	9 weeks to 13 weeks 6 days	No	Firm	Refused	Recieved picture	Viewed or received pic	Continued pregnancy
Post-law	Included	30-39	Less than High School	Black	Qualified for abortion funds	Urban	Never Married	Boyfriend or Fiance	Yourself	Yes	Yes	Up to 9 weeks	No	Firm	Viewed	Did not recieve picture	Viewed or received pic	Proceeded to abortion
Pre-law	Excluded	<20	Associates/Some college	Black	Paid fully out of pocket	Urban	Never Married	Other/Not in chart	Yourself	No	Yes	14+ weeks	No	Not in chart	Viewed	Recieved picture	Viewed or received pic	Continued pregnancy
Pre-law	Included	20-24	High School or GED	Black	Paid fully out of pocket	Urban	Never Married	Boyfriend or Fiance	Yourself	No	No/Not in chart	Up to 9 weeks	No	Firm	Viewed	Did not recieve picture	Viewed or received pic	Proceeded to abortion
Post-law	Included	<20	High School or GED	Black	Paid fully out of pocket	Urban	Never Married	Other/Not in chart	Yourself	Yes	Yes	Up to 9 weeks	No	Firm	Viewed	Did not recieve picture	Viewed or received pic	Proceeded to abortion
Pre-law	Included	25-29	High School or GED	Black	Qualified for abortion funds	Urban	Never Married	Other/Not in chart	Other/Not in chart	Yes	No/Not in chart	14+ weeks	No	Firm	Viewed	Recieved picture	Viewed or received pic	Proceeded to abortion
Pre-law	Included	25-29	Less than High School	Black	Qualified for abortion funds	Urban	Never Married	Friend	Yourself	Yes	No/Not in chart	Up to 9 weeks	No	Firm	Viewed	Recieved picture	Viewed or received pic	Proceeded to abortion
Post-law	Included	30-39	Associates/Some college	Black	Paid fully out of pocket	Urban	Never Married	Boyfriend or Fiance	Yourself	Yes	No/Not in chart	9 weeks to 13 weeks 6 days	No	Firm	Viewed	Recieved picture	Viewed or received pic	Continued pregnancy
Post-law	Included	40+	College degree or higher	Not in chart	Paid fully out of pocket	Urban	Married	Husband	Other/Not in chart	Yes	No/Not in chart	Up to 9 weeks	No	Firm	Viewed	Did not recieve picture	Viewed or received pic	Proceeded to abortion
Post-law	Included	25-29	High School or GED	Black	Qualified for abortion funds	Urban	Never Married	Other/Not in chart	Yourself	Yes	No/Not in chart	Up to 9 weeks	No	Firm	Viewed	Recieved picture	Viewed or received pic	Proceeded to abortion
Post-law	Included	30-39	Associates/Some college	Black	Paid fully out of pocket	Urban	Never Married	Friend	Other/Not in chart	Yes	No/Not in chart	Up to 9 weeks	Yes	Firm	Viewed	Recieved picture	Viewed or received pic	Continued pregnancy
Post-law	Included	20-24	Associates/Some college	Multiple/Other	Qualified for abortion funds	Urban	Never Married	Boyfriend or Fiance	Yourself	Yes	No/Not in chart	9 weeks to 13 weeks 6 days	No	Firm	Viewed	Recieved picture	Viewed or received pic	Proceeded to abortion
Post-law	Included	25-29	Less than High School	Black	Qualified for abortion funds	Urban	Never Married	Boyfriend or Fiance	Yourself	Yes	No/Not in chart	9 weeks to 13 weeks 6 days	No	Firm	Viewed	Did not recieve picture	Viewed or received pic	Proceeded to abortion
Post-law	Included	20-24	High School or GED	Black	Qualified for abortion funds	Urban	Never Married	Other/Not in chart	Other/Not in chart	Yes	Yes	Up to 9 weeks	No	Firm	Viewed	Recieved picture	Viewed or received pic	Proceeded to abortion
Post-law	Included	20-24	Associates/Some college	Black	Qualified for abortion funds	Urban	Never Married	Boyfriend or Fiance	Yourself	Yes	Yes	Up to 9 weeks	No	Firm	Viewed	Did not recieve picture	Viewed or received pic	Proceeded to abortion
Pre-law	Included	30-39	Associates/Some college	Black	Paid fully out of pocket	Urban	Never Married	Other/Not in chart	Yourself	No	Yes	14+ weeks	No	Firm	Refused	Did not recieve picture	Did not view/receive pic	Proceeded to abortion
Pre-law	Included	25-29	Associates/Some college	Latina	Paid fully out of pocket	Urban	Never Married	Boyfriend or Fiance	Shared	Yes	Yes	Up to 9 weeks	No	Uncertain	Viewed	Recieved picture	Viewed or received pic	Proceeded to abortion
Pre-law	Included	30-39	Associates/Some college	Black	Qualified for abortion funds	Urban	Never Married	Boyfriend or Fiance	Yourself	No	No/Not in chart	Up to 9 weeks	No	Firm	Refused	Did not recieve picture	Did not view/receive pic	Proceeded to abortion
Post-law	Included	20-24	High School or GED	Black	Qualified for abortion funds	Urban	Never Married	Boyfriend or Fiance	Shared	Yes	Yes	9 weeks to 13 weeks 6 days	No	Firm	Viewed	Did not recieve picture	Viewed or received pic	Proceeded to abortion
Pre-law	Included	20-24	Associates/Some college	Black	Qualified for abortion funds	Urban	Never Married	Friend	Yourself	Yes	No/Not in chart	9 weeks to 13 weeks 6 days	No	Firm	Viewed	Recieved picture	Viewed or received pic	Proceeded to abortion
Pre-law	Included	30-39	Associates/Some college	Black	Qualified for abortion funds	Urban	Divorced/Separated/Widowed	Other/Not in chart	Yourself	Yes	No/Not in chart	14+ weeks	No	Firm	Refused	Did not recieve picture	Did not view/receive pic	Proceeded to abortion
Post-law	Included	30-39	Associates/Some college	Black	Qualified for abortion funds	Urban	Never Married	Friend	Yourself	Yes	Yes	14+ weeks	No	Firm	Viewed	Recieved picture	Viewed or received pic	Proceeded to abortion
Post-law	Included	20-24	Associates/Some college	Black	Qualified for abortion funds	Urban	Never Married	Boyfriend or Fiance	Yourself	Yes	No/Not in chart	9 weeks to 13 weeks 6 days	No	Firm	Viewed	Recieved picture	Viewed or received pic	Proceeded to abortion
Post-law	Included	20-24	Associates/Some college	Black	Qualified for abortion funds	Urban	Never Married	Other/Not in chart	Parent/Guardian	Yes	No/Not in chart	Up to 9 weeks	No	Firm	Viewed	Did not recieve picture	Viewed or received pic	Proceeded to abortion
Post-law	Included	20-24	Associates/Some college	Black	Paid fully out of pocket	Urban	Never Married	Friend	Yourself	No	No/Not in chart	9 weeks to 13 weeks 6 days	No	Firm	Viewed	Did not recieve picture	Viewed or received pic	Proceeded to abortion
Post-law	Included	<20	Less than High School	Black	Paid fully out of pocket	Urban	Never Married	Boyfriend or Fiance	Yourself	No	Yes	9 weeks to 13 weeks 6 days	No	Firm	Viewed	Did not recieve picture	Viewed or received pic	Proceeded to abortion
Post-law	Included	<20	Not in chart	Black	Paid fully out of pocket	Urban	Never Married	Boyfriend or Fiance	Yourself	No	No/Not in chart	9 weeks to 13 weeks 6 days	No	Firm	Refused	Did not recieve picture	Did not view/receive pic	Continued pregnancy
Pre-law	Included	30-39	Associates/Some college	Black	Paid fully out of pocket	Urban	Married	Husband	Yourself	Yes	Yes	9 weeks to 13 weeks 6 days	No	Uncertain	Refused	Did not recieve picture	Did not view/receive pic	Continued pregnancy
Post-law	Included	30-39	College degree or higher	Black	Paid fully out of pocket	Urban	Never Married	Boyfriend or Fiance	Yourself	Yes	No/Not in chart	Up to 9 weeks	No	Firm	Refused	Did not recieve picture	Did not view/receive pic	Proceeded to abortion
Pre-law	Included	30-39	Associates/Some college	Not in chart	Qualified for abortion funds	Urban	Never Married	Boyfriend or Fiance	Yourself	Yes	No/Not in chart	Up to 9 weeks	No	Firm	Viewed	Did not recieve picture	Viewed or received pic	Proceeded to abortion
Pre-law	Included	30-39	High School or GED	Black	Qualified for abortion funds	Urban	Never Married	Other/Not in chart	Yourself	Yes	No/Not in chart	9 weeks to 13 weeks 6 days	No	Firm	Viewed	Recieved picture	Viewed or received pic	Proceeded to abortion
Pre-law	Included	25-29	Associates/Some college	Black	Qualified for abortion funds	Urban	Never Married	Friend	Yourself	No	No/Not in chart	Up to 9 weeks	No	Firm	Viewed	Did not recieve picture	Viewed or received pic	Continued pregnancy
Pre-law	Included	20-24	High School or GED	Black	Qualified for abortion funds	Urban	Never Married	Boyfriend or Fiance	Yourself	No	No/Not in chart	9 weeks to 13 weeks 6 days	No	Firm	Viewed	Recieved picture	Viewed or received pic	Proceeded to abortion
Post-law	Included	<20	Less than High School	Black	Paid fully out of pocket	Urban	Never Married	Other/Not in chart	Parent/Guardian	No	Yes	Up to 9 weeks	No	Firm	Viewed	Recieved picture	Viewed or received pic	Proceeded to abortion
Pre-law	Included	25-29	Less than High School	Black	Paid fully out of pocket	Urban	Never Married	Boyfriend or Fiance	Yourself	Yes	No/Not in chart	Up to 9 weeks	No	Firm	Viewed	Recieved picture	Viewed or received pic	Proceeded to abortion
Pre-law	Included	30-39	Associates/Some college	Black	Qualified for abortion funds	Urban	Never Married	Boyfriend or Fiance	Yourself	Yes	No/Not in chart	9 weeks to 13 weeks 6 days	No	Firm	Viewed	Recieved picture	Viewed or received pic	Proceeded to abortion
Post-law	Included	20-24	Associates/Some college	White	Paid fully out of pocket	Urban	Never Married	Boyfriend or Fiance	Yourself	No	Yes	Up to 9 weeks	No	Firm	Viewed	Did not recieve picture	Viewed or received pic	Proceeded to abortion
Pre-law	Included	20-24	College degree or higher	Black	Paid fully out of pocket	Urban	Never Married	Boyfriend or Fiance	Yourself	Yes	Yes	Up to 9 weeks	No	Firm	Refused	Did not recieve picture	Did not view/receive pic	Continued pregnancy
Pre-law	Included	<20	Less than High School	Black	Qualified for abortion funds	Urban	Never Married	Boyfriend or Fiance	Yourself	Yes	No/Not in chart	9 weeks to 13 weeks 6 days	No	Firm	Viewed	Recieved picture	Viewed or received pic	Proceeded to abortion
Post-law	Included	20-24	Associates/Some college	Black	Qualified for abortion funds	Urban	Never Married	Boyfriend or Fiance	Parent/Guardian	No	No/Not in chart	Up to 9 weeks	No	Firm	Viewed	Recieved picture	Viewed or received pic	Proceeded to abortion
Post-law	Included	30-39	High School or GED	Black	Qualified for abortion funds	Urban	Never Married	Friend	Yourself	No	No/Not in chart	Up to 9 weeks	No	Firm	Viewed	Recieved picture	Viewed or received pic	Proceeded to abortion
Pre-law	Included	25-29	Less than High School	Latina	Qualified for abortion funds	Urban	Never Married	Friend	Yourself	No	No/Not in chart	Up to 9 weeks	No	Firm	Viewed	Recieved picture	Viewed or received pic	Proceeded to abortion
Post-law	Included	40+	College degree or higher	White	Paid fully out of pocket	Urban	Married	Husband	Yourself	Yes	No/Not in chart	Up to 9 weeks	No	Firm	Viewed	Did not recieve picture	Viewed or received pic	Proceeded to abortion
Pre-law	Included	20-24	Less than High School	Black	Qualified for abortion funds	Urban	Never Married	Boyfriend or Fiance	Yourself	Yes	No/Not in chart	14+ weeks	No	Firm	Viewed	Did not recieve picture	Viewed or received pic	Continued pregnancy
Post-law	Included	20-24	Less than High School	Black	Qualified for abortion funds	Urban	Never Married	Other/Not in chart	Yourself	Yes	No/Not in chart	Up to 9 weeks	No	Firm	Viewed	Recieved picture	Viewed or received pic	Proceeded to abortion
Post-law	Included	30-39	High School or GED	Black	Qualified for abortion funds	Urban	Divorced/Separated/Widowed	Husband	Yourself	Yes	No/Not in chart	Up to 9 weeks	No	Firm	Viewed	Recieved picture	Viewed or received pic	Proceeded to abortion
Pre-law	Included	25-29	High School or GED	Black	Paid fully out of pocket	Urban	Never Married	Boyfriend or Fiance	Shared	Yes	No/Not in chart	14+ weeks	No	Firm	Viewed	Recieved picture	Viewed or received pic	Proceeded to abortion
Pre-law	Included	25-29	Associates/Some college	Black	Paid fully out of pocket	Urban	Never Married	Friend	Yourself	Yes	No/Not in chart	14+ weeks	No	Firm	Refused	Did not recieve picture	Did not view/receive pic	Proceeded to abortion
Pre-law	Included	20-24	Less than High School	Black	Qualified for abortion funds	Urban	Never Married	Other/Not in chart	Yourself	Yes	No/Not in chart	14+ weeks	No	Firm	Viewed	Recieved picture	Viewed or received pic	Continued pregnancy
Post-law	Included	30-39	High School or GED	Black	Qualified for abortion funds	Urban	Never Married	Boyfriend or Fiance	Yourself	Yes	No/Not in chart	Up to 9 weeks	No	Firm	Viewed	Recieved picture	Viewed or received pic	Proceeded to abortion
Pre-law	Included	30-39	Less than High School	Black	Qualified for abortion funds	Urban	Never Married	Ex-husband or ex-boyfriend	Yourself	Yes	No/Not in chart	9 weeks to 13 weeks 6 days	No	Firm	Viewed	Recieved picture	Viewed or received pic	Proceeded to abortion
Post-law	Included	20-24	Associates/Some college	Black	Qualified for abortion funds	Urban	Never Married	Boyfriend or Fiance	Yourself	Yes	No/Not in chart	Up to 9 weeks	No	Firm	Not available in chart	Not available in chart	Not in chart	Proceeded to abortion
Pre-law	Included	30-39	Less than High School	Black	Qualified for abortion funds	Urban	Never Married	Boyfriend or Fiance	Shared	Yes	No/Not in chart	Up to 9 weeks	No	Firm	Viewed	Did not recieve picture	Viewed or received pic	Proceeded to abortion
Post-law	Included	20-24	High School or GED	Black	Paid fully out of pocket	Urban	Never Married	Boyfriend or Fiance	Yourself	Yes	No/Not in chart	Up to 9 weeks	No	Firm	Viewed	Recieved picture	Viewed or received pic	Proceeded to abortion
Post-law	Included	<20	Less than High School	Black	Paid fully out of pocket	Urban	Never Married	Boyfriend or Fiance	Parent/Guardian	Not in chart	Yes	9 weeks to 13 weeks 6 days	No	Firm	Viewed	Did not recieve picture	Viewed or received pic	Proceeded to abortion
Post-law	Included	30-39	College degree or higher	White	Paid fully out of pocket	Urban	Never Married	Boyfriend or Fiance	Yourself	Yes	No/Not in chart	Up to 9 weeks	No	Firm	Viewed	Did not recieve picture	Viewed or received pic	Proceeded to abortion
Pre-law	Included	20-24	Associates/Some college	Black	Qualified for abortion funds	Urban	Never Married	Boyfriend or Fiance	Shared	Yes	Yes	Up to 9 weeks	No	Firm	Viewed	Recieved picture	Viewed or received pic	Proceeded to abortion
Pre-law	Included	25-29	College degree or higher	Black	Qualified for abortion funds	Urban	Married	Other/Not in chart	Yourself	No	No/Not in chart	Up to 9 weeks	No	Firm	Refused	Did not recieve picture	Did not view/receive pic	Proceeded to abortion
Post-law	Included	<20	Less than High School	Black	Qualified for abortion funds	Urban	Never Married	Boyfriend or Fiance	Yourself	Yes	Yes	Up to 9 weeks	No	Firm	Viewed	Recieved picture	Viewed or received pic	Proceeded to abortion
Pre-law	Included	25-29	Associates/Some college	Black	Qualified for abortion funds	Urban	Never Married	Boyfriend or Fiance	Yourself	No	Yes	Up to 9 weeks	Yes	Firm	Viewed	Did not recieve picture	Viewed or received pic	Proceeded to abortion
Post-law	Included	20-24	Associates/Some college	Black	Qualified for abortion funds	Urban	Never Married	Boyfriend or Fiance	Yourself	Yes	No/Not in chart	Up to 9 weeks	No	Firm	Viewed	Recieved picture	Viewed or received pic	Proceeded to abortion
Pre-law	Included	20-24	Associates/Some college	Black	Qualified for abortion funds	Urban	Never Married	Friend	Yourself	Yes	No/Not in chart	Up to 9 weeks	No	Firm	Viewed	Recieved picture	Viewed or received pic	Proceeded to abortion
Pre-law	Included	<20	High School or GED	Black	Paid fully out of pocket	Urban	Never Married	Boyfriend or Fiance	Yourself	No	Yes	Up to 9 weeks	No	Firm	Refused	Did not recieve picture	Did not view/receive pic	Continued pregnancy
Pre-law	Included	25-29	High School or GED	White	Qualified for abortion funds	Urban	Never Married	Boyfriend or Fiance	Yourself	Yes	Yes	9 weeks to 13 weeks 6 days	Yes	Firm	Viewed	Did not recieve picture	Viewed or received pic	Proceeded to abortion
Pre-law	Included	20-24	Associates/Some college	Black	Qualified for abortion funds	Urban	Never Married	Boyfriend or Fiance	Yourself	Yes	No/Not in chart	14+ weeks	No	Uncertain	Refused	Did not recieve picture	Did not view/receive pic	Continued pregnancy
Post-law	Included	30-39	Associates/Some college	Black	Qualified for abortion funds	Urban	Never Married	Boyfriend or Fiance	Yourself	Yes	No/Not in chart	Up to 9 weeks	No	Firm	Viewed	Recieved picture	Viewed or received pic	Proceeded to abortion
Pre-law	Included	20-24	Less than High School	Black	Qualified for abortion funds	Urban	Never Married	Other/Not in chart	Yourself	Yes	No/Not in chart	14+ weeks	No	Firm	Viewed	Recieved picture	Viewed or received pic	Proceeded to abortion
Post-law	Included	30-39	College degree or higher	Black	Paid fully out of pocket	Urban	Never Married	Friend	Yourself	Yes	No/Not in chart	Up to 9 weeks	No	Firm	Viewed	Did not recieve picture	Viewed or received pic	Continued pregnancy
Pre-law	Included	25-29	Less than High School	Black	Qualified for abortion funds	Urban	Never Married	Friend	Yourself	Yes	No/Not in chart	14+ weeks	No	Firm	Refused	Did not recieve picture	Did not view/receive pic	Proceeded to abortion
Pre-law	Included	25-29	High School or GED	Black	Qualified for abortion funds	Urban	Never Married	Friend	Yourself	Yes	No/Not in chart	9 weeks to 13 weeks 6 days	No	Firm	Viewed	Recieved picture	Viewed or received pic	Proceeded to abortion
Pre-law	Included	<20	Less than High School	Black	Paid fully out of pocket	Urban	Never Married	Ex-husband or ex-boyfriend	Yourself	No	Yes	Up to 9 weeks	No	Firm	Viewed	Did not recieve picture	Viewed or received pic	Proceeded to abortion
Pre-law	Excluded	20-24	Associates/Some college	Black	Paid fully out of pocket	Urban	Never Married	Friend	Yourself	No	No/Not in chart	Up to 9 weeks	No	Not in chart	Viewed	Recieved picture	Viewed or received pic	Continued pregnancy
Pre-law	Included	25-29	High School or GED	Black	Qualified for abortion funds	Urban	Never Married	Other/Not in chart	Yourself	Yes	No/Not in chart	Up to 9 weeks	No	Firm	Refused	Did not recieve picture	Did not view/receive pic	Proceeded to abortion
Pre-law	Included	20-24	High School or GED	Black	Qualified for abortion funds	Urban	Never Married	Friend	Yourself	Yes	No/Not in chart	Up to 9 weeks	No	Firm	Viewed	Recieved picture	Viewed or received pic	Proceeded to abortion
Post-law	Excluded	20-24	Associates/Some college	Black	Paid fully out of pocket	Urban	Never Married	Friend	Yourself	Yes	No/Not in chart	14+ weeks	No	Not in chart	Not available in chart	Not available in chart	Not in chart	Continued pregnancy
Pre-law	Included	20-24	High School or GED	Black	Qualified for abortion funds	Urban	Never Married	Boyfriend or Fiance	Yourself	Yes	Yes	Up to 9 weeks	No	Firm	Viewed	Recieved picture	Viewed or received pic	Proceeded to abortion
Pre-law	Included	20-24	Associates/Some college	Black	Qualified for abortion funds	Urban	Never Married	Other/Not in chart	Yourself	Yes	Yes	Up to 9 weeks	No	Firm	Viewed	Did not recieve picture	Viewed or received pic	Continued pregnancy
Post-law	Included	20-24	Associates/Some college	Black	Paid fully out of pocket	Urban	Never Married	Boyfriend or Fiance	Yourself	No	No/Not in chart	Up to 9 weeks	No	Firm	Viewed	Recieved picture	Viewed or received pic	Proceeded to abortion
Pre-law	Included	25-29	High School or GED	Black	Qualified for abortion funds	Urban	Never Married	Other/Not in chart	Yourself	Yes	No/Not in chart	9 weeks to 13 weeks 6 days	No	Firm	Refused	Did not recieve picture	Did not view/receive pic	Proceeded to abortion
Pre-law	Included	25-29	Associates/Some college	Black	Qualified for abortion funds	Urban	Never Married	Boyfriend or Fiance	Yourself	Yes	No/Not in chart	Up to 9 weeks	No	Firm	Refused	Did not recieve picture	Did not view/receive pic	Proceeded to abortion
Pre-law	Excluded	30-39	High School or GED	Black	Qualified for abortion funds	Urban	Never Married	Boyfriend or Fiance	Yourself	Yes	No/Not in chart	Up to 9 weeks	No	Not in chart	Viewed	Recieved picture	Viewed or received pic	Continued pregnancy
Post-law	Included	25-29	High School or GED	Black	Paid fully out of pocket	Urban	Never Married	Friend	Other/Not in chart	Yes	Yes	9 weeks to 13 weeks 6 days	No	Uncertain	Viewed	Did not recieve picture	Viewed or received pic	Continued pregnancy
Pre-law	Included	30-39	Less than High School	Black	Paid fully out of pocket	Urban	Never Married	Ex-husband or ex-boyfriend	Yourself	Yes	No/Not in chart	14+ weeks	No	Firm	Refused	Did not recieve picture	Did not view/receive pic	Proceeded to abortion
Pre-law	Included	40+	Associates/Some college	Black	Qualified for abortion funds	Urban	Never Married	Friend	Yourself	Yes	No/Not in chart	9 weeks to 13 weeks 6 days	No	Firm	Viewed	Recieved picture	Viewed or received pic	Proceeded to abortion
Pre-law	Included	<20	Less than High School	Black	Paid fully out of pocket	Urban	Never Married	Boyfriend or Fiance	Parent/Guardian	Not in chart	Yes	Up to 9 weeks	No	Not in chart	Viewed	Did not recieve picture	Viewed or received pic	Continued pregnancy
Pre-law	Included	25-29	Associates/Some college	Black	Qualified for abortion funds	Urban	Never Married	Boyfriend or Fiance	Yourself	Yes	No/Not in chart	Up to 9 weeks	No	Firm	Refused	Did not recieve picture	Did not view/receive pic	Proceeded to abortion
Post-law	Included	30-39	Not in chart	Black	Qualified for abortion funds	Urban	Never Married	Boyfriend or Fiance	Yourself	Not in chart	No/Not in chart	Up to 9 weeks	No	Firm	Viewed	Recieved picture	Viewed or received pic	Proceeded to abortion
Post-law	Included	<20	Associates/Some college	Black	Paid fully out of pocket	Urban	Never Married	Boyfriend or Fiance	Yourself	No	No/Not in chart	9 weeks to 13 weeks 6 days	No	Firm	Viewed	Recieved picture	Viewed or received pic	Continued pregnancy
Pre-law	Included	20-24	Less than High School	Black	Qualified for abortion funds	Urban	Never Married	Other/Not in chart	Yourself	Yes	Yes	Up to 9 weeks	No	Uncertain	Viewed	Did not recieve picture	Viewed or received pic	Proceeded to abortion
Post-law	Included	25-29	Associates/Some college	Black	Qualified for abortion funds	Urban	Never Married	Other/Not in chart	Yourself	Yes	Yes	Up to 9 weeks	No	Firm	Viewed	Did not recieve picture	Viewed or received pic	Proceeded to abortion
Post-law	Included	25-29	Less than High School	Black	Qualified for abortion funds	Urban	Never Married	Ex-husband or ex-boyfriend	Yourself	Yes	Yes	Up to 9 weeks	No	Firm	Viewed	Did not recieve picture	Viewed or received pic	Proceeded to abortion
Post-law	Included	25-29	Associates/Some college	Black	Qualified for abortion funds	Urban	Never Married	Other/Not in chart	Other/Not in chart	Yes	No/Not in chart	9 weeks to 13 weeks 6 days	No	Firm	Viewed	Recieved picture	Viewed or received pic	Proceeded to abortion
Pre-law	Included	25-29	Associates/Some college	Black	Qualified for abortion funds	Urban	Never Married	Other/Not in chart	Yourself	Yes	No/Not in chart	9 weeks to 13 weeks 6 days	No	Firm	Viewed	Recieved picture	Viewed or received pic	Proceeded to abortion
Post-law	Included	20-24	College degree or higher	Black	Paid fully out of pocket	Urban	Never Married	Boyfriend or Fiance	Yourself	Yes	Yes	9 weeks to 13 weeks 6 days	No	Firm	Viewed	Did not recieve picture	Viewed or received pic	Proceeded to abortion
Post-law	Included	20-24	College degree or higher	Black	Paid fully out of pocket	Urban	Never Married	Boyfriend or Fiance	Shared	No	No/Not in chart	Up to 9 weeks	No	Firm	Viewed	Recieved picture	Viewed or received pic	Proceeded to abortion
Post-law	Included	25-29	Less than High School	Black	Qualified for abortion funds	Urban	Never Married	Boyfriend or Fiance	Other/Not in chart	Yes	No/Not in chart	Up to 9 weeks	No	Firm	Viewed	Did not recieve picture	Viewed or received pic	Proceeded to abortion
Pre-law	Included	30-39	Associates/Some college	Black	Qualified for abortion funds	Urban	Never Married	Boyfriend or Fiance	Yourself	Yes	No/Not in chart	Up to 9 weeks	No	Firm	Viewed	Did not recieve picture	Viewed or received pic	Proceeded to abortion
Pre-law	Included	20-24	Associates/Some college	Black	Qualified for abortion funds	Urban	Never Married	Other/Not in chart	Parent/Guardian	No	No/Not in chart	9 weeks to 13 weeks 6 days	No	Firm	Not available in chart	Did not recieve picture	Did not view/receive pic	Proceeded to abortion
Post-law	Included	25-29	Less than High School	Black	Qualified for abortion funds	Urban	Never Married	Other/Not in chart	Yourself	Yes	No/Not in chart	9 weeks to 13 weeks 6 days	No	Firm	Viewed	Recieved picture	Viewed or received pic	Proceeded to abortion
Post-law	Included	20-24	Associates/Some college	Black	Qualified for abortion funds	Urban	Never Married	Ex-husband or ex-boyfriend	Shared	No	No/Not in chart	9 weeks to 13 weeks 6 days	Yes	Firm	Viewed	Recieved picture	Viewed or received pic	Proceeded to abortion
Pre-law	Included	30-39	Less than High School	Black	Qualified for abortion funds	Urban	Never Married	Boyfriend or Fiance	Husband/Fiance/Boyfriend	Yes	No/Not in chart	9 weeks to 13 weeks 6 days	No	Firm	Viewed	Recieved picture	Viewed or received pic	Proceeded to abortion
Pre-law	Included	20-24	College degree or higher	White	Qualified for abortion funds	Urban	Divorced/Separated/Widowed	Boyfriend or Fiance	Shared	No	Yes	Up to 9 weeks	No	Firm	Viewed	Recieved picture	Viewed or received pic	Proceeded to abortion
Post-law	Included	25-29	High School or GED	Black	Qualified for abortion funds	Urban	Never Married	Friend	Yourself	Yes	No/Not in chart	Up to 9 weeks	No	Firm	Viewed	Did not recieve picture	Viewed or received pic	Proceeded to abortion
Pre-law	Included	20-24	Associates/Some college	Black	Qualified for abortion funds	Urban	Never Married	Other/Not in chart	Yourself	Yes	No/Not in chart	Up to 9 weeks	No	Firm	Viewed	Recieved picture	Viewed or received pic	Proceeded to abortion
Pre-law	Included	30-39	Associates/Some college	Black	Qualified for abortion funds	Urban	Never Married	Friend	Yourself	Yes	No/Not in chart	Up to 9 weeks	No	Firm	Viewed	Did not recieve picture	Viewed or received pic	Proceeded to abortion
Pre-law	Included	<20	Associates/Some college	Black	Paid fully out of pocket	Urban	Never Married	Friend	Yourself	Not in chart	No/Not in chart	Up to 9 weeks	No	Firm	Viewed	Did not recieve picture	Viewed or received pic	Proceeded to abortion
Pre-law	Included	<20	High School or GED	Black	Qualified for abortion funds	Urban	Never Married	Friend	Yourself	No	No/Not in chart	Up to 9 weeks	No	Firm	Viewed	Recieved picture	Viewed or received pic	Proceeded to abortion
Pre-law	Included	20-24	Less than High School	Black	Qualified for abortion funds	Urban	Never Married	Other/Not in chart	Yourself	Yes	No/Not in chart	14+ weeks	No	Firm	Viewed	Recieved picture	Viewed or received pic	Proceeded to abortion
Pre-law	Included	25-29	Less than High School	Black	Paid fully out of pocket	Urban	Never Married	Boyfriend or Fiance	Yourself	Yes	No/Not in chart	14+ weeks	No	Firm	Viewed	Recieved picture	Viewed or received pic	Continued pregnancy
Post-law	Included	<20	Less than High School	Black	Qualified for abortion funds	Urban	Never Married	Boyfriend or Fiance	Yourself	Yes	Yes	9 weeks to 13 weeks 6 days	No	Firm	Viewed	Recieved picture	Viewed or received pic	Proceeded to abortion
Post-law	Included	25-29	High School or GED	Black	Paid fully out of pocket	Urban	Never Married	Boyfriend or Fiance	Yourself	Yes	No/Not in chart	14+ weeks	No	Firm	Viewed	Recieved picture	Viewed or received pic	Proceeded to abortion
[truncated: 3,690 more rows]
