# Supplementary material for: Evaluating the impact of a mandatory pre-abortion ultrasound viewing law: A mixed methods study
Source: PLoS One. 2017 Jul 26;12(7):e0178871. doi: 10.1371/journal.pone.0178871 (PMC5528259; doi:10.1371/journal.pone.0178871)
Supplement: S2 Data — https://doi.org/10.7272/Q65H7D63. (XLS) [file pone.0178871.s002.xls]

## Sheet: Sheet1
Pre- or post-law time period	Month (Starts July 2012)	% continued pregnancy	% viewing or receiving printout	% declined/refused to view ultrasound or receive picture	% viewed ultrasound or received picture	% vieiwing status not in chart	% firm decision certainty	% uncertain or not in chart decision certainty	% paid fully out of pocket	% qualified for abortion funds
Pre-law	1	0.0900474	0.600917	0.407583	0.587678	0.00473934	0.952607	0.0473934	0.473934	0.526066
Pre-law	2	0.105505	0.594714	0.412844	0.587156	0	0.931193	0.0688073	0.513761	0.486239
Pre-law	3	0.0742574	0.658654	0.351485	0.643564	0.00495049	0.975248	0.0247525	0.524752	0.475248
Pre-law	4	0.0981595	0.751515	0.251534	0.742331	0.00613497	0.95092	0.0490798	0.490798	0.509202
Pre-law	5	0.0729167	0.680203	0.322917	0.661458	0.015625	0.96875	0.03125	0.484375	0.515625
Pre-law	6	0.0691824	0.6	0.396226	0.578616	0.0251572	0.949686	0.0503145	0.540881	0.459119
Pre-law	7	0.0701754	0.604096	0.4	0.592982	0.00701754	0.97193	0.0280702	0.57193	0.42807
Pre-law	8	0.055336	0.589552	0.422925	0.577075	0	0.968379	0.0316206	0.537549	0.462451
Pre-law	9	0.0912698	0.606178	0.404762	0.587302	0.00793651	0.936508	0.0634921	0.515873	0.484127
Pre-law	10	0.0888889	0.575758	0.435556	0.56	0.00444444	0.955556	0.0444444	0.515556	0.484444
Pre-law	11	0.125926	0.72043	0.288889	0.711111	0	0.959259	0.0407407	0.559259	0.440741
Pre-law	12	0.0974359	0.696517	0.302564	0.697436	0	0.958974	0.0410256	0.492308	0.507692
Post-law	13	0.137652	0.795276	0.206478	0.793522	0	0.951417	0.048583	0.603239	0.396761
Post-law	14	0.12605	0.875	0.121849	0.869748	0.00840336	0.92437	0.0756303	0.65126	0.34874
Post-law	15	0.0829268	0.871429	0.126829	0.863415	0.0097561	0.956098	0.0439024	0.556098	0.443902
Post-law	16	0.163366	0.859903	0.138614	0.846535	0.0148515	0.955446	0.0445545	0.569307	0.430693
Post-law	17	0.108571	0.914773	0.0857143	0.902857	0.0114286	0.971429	0.0285714	0.582857	0.417143
Post-law	18	0.104396	0.967213	0.032967	0.967033	0	0.961538	0.0384615	0.626374	0.373626
Post-law	19	0.0711744	0.948097	0.0498221	0.943061	0.00711744	0.982206	0.0177936	0.540925	0.459075
Post-law	20	0.0890688	0.97619	0.0242915	0.967611	0.00809717	0.935223	0.0647773	0.639676	0.360324
Post-law	21	0.113043	0.970954	0.0304348	0.965217	0.00434783	0.934783	0.0652174	0.621739	0.378261
Post-law	22	0.0978261	0.994652	0.00543478	0.98913	0.00543478	0.956522	0.0434783	0.565217	0.434783
Post-law	23	0.114286	1	0	1	0	0.947619	0.052381	0.504762	0.495238
Post-law	24	0.166667	0.977612	0.0227273	0.969697	0.00757576	0.969697	0.030303	0.583333	0.416667
